# Supplementary material for: 2-Bromo­beclometasone dipropionate
Source: Acta Crystallogr Sect E Struct Rep Online. 2009 Jul 11;65(Pt 8):o1822. doi: 10.1107/S1600536809025987 (PMC2977202; doi:10.1107/S1600536809025987)
Supplement: Supplementary file 2 [file e-65-o1822-Isup2.hkl]

# 
# h,k,l, Fc-squared, Fo-squared, sigma(Fo-squared) and status flag 
# 
data_I
_shelx_title '  P21: 4028 Friedel pairs' 
_shelx_refln_list_code          4 
_shelx_F_calc_maximum      183.73 
_exptl_crystal_F_000      1248.00 
_reflns_d_resolution_high  0.7696 
 
loop_ 
 _symmetry_equiv_pos_as_xyz 
 'x, y, z' 
 '-x, y+1/2, -z' 
 
_cell_length_a    12.0999 
_cell_length_b    13.8673 
_cell_length_c    16.7971 
_cell_angle_alpha  90.000 
_cell_angle_beta   90.106 
_cell_angle_gamma  90.000 
 
_shelx_F_squared_multiplier     1.000 
 
loop_ 
 _refln_index_h 
 _refln_index_k 
 _refln_index_l 
 _refln_F_squared_calc 
 _refln_F_squared_meas 
 _refln_F_squared_sigma 
 _refln_observed_status 
   5 -17   0      118.48      127.29     98.37 o 
   3 -16   0      108.86      120.48     78.53 o 
   4 -16   0      161.41      244.22     94.22 o 
   5 -16   0      224.41      104.39     87.49 o 
   6 -16   0      279.05      288.62    105.12 o 
   7 -16   0       59.00      143.60    102.51 o 
   2 -15   0      663.18      761.37    108.62 o 
   3 -15   0      263.79      340.91     91.75 o 
   4 -15   0      205.97      178.97     58.50 o 
   5 -15   0      135.67      165.84     58.33 o 
   6 -15   0      203.11      210.42     63.08 o 
   7 -15   0      483.69      487.11     83.87 o 
   8 -15   0      213.34      196.45     83.51 o 
   0 -14   0      319.80      259.79     65.65 o 
   1 -14   0      276.69      294.66     50.82 o 
   2 -14   0      370.27      486.16     89.78 o 
   3 -14   0      648.31      700.07     70.18 o 
   4 -14   0      347.32      389.47     58.87 o 
   5 -14   0      932.15     1004.65     83.45 o 
   6 -14   0      303.89      304.99     60.08 o 
   7 -14   0      106.02      101.80     84.20 o 
   8 -14   0     1151.85     1390.29    210.18 o 
   9 -14   0      244.81      329.93     76.30 o 
   1 -13   0       17.63       36.94     32.09 o 
   2 -13   0     1840.75     1733.71    100.02 o 
   3 -13   0      770.92      823.01     70.27 o 
   4 -13   0     1120.21     1209.15     85.28 o 
   5 -13   0      884.50      935.08     79.26 o 
   6 -13   0      506.79      579.23     72.46 o 
   7 -13   0     1031.58     1024.22     88.36 o 
   8 -13   0      294.25      353.68     66.23 o 
   9 -13   0      516.03      594.95    147.88 o 
  10 -13   0       78.74      151.66     66.20 o 
   0 -12   0      181.47      215.87     42.72 o 
   1 -12   0      358.24      369.19     50.18 o 
   2 -12   0      223.19      240.31     34.82 o 
   3 -12   0      821.23      791.96     51.01 o 
   4 -12   0      249.74      190.90     45.12 o 
   5 -12   0     1263.77     1273.21     87.33 o 
   6 -12   0      692.23      741.10     67.46 o 
   7 -12   0      256.13      331.19     60.29 o 
   8 -12   0      269.68      232.95     59.59 o 
   9 -12   0      129.46      197.66     60.67 o 
  10 -12   0      189.81      228.38     65.22 o 
  11 -12   0        5.50      -58.66     61.26 o 
   1 -11   0       41.44       45.02     28.56 o 
   2 -11   0      610.88      613.36     37.99 o 
   3 -11   0     1752.99     1747.62     80.01 o 
   4 -11   0      487.51      554.82     41.36 o 
   5 -11   0      193.53      162.06     42.95 o 
   6 -11   0      769.40      841.83     72.97 o 
   7 -11   0      493.49      556.07     61.50 o 
   8 -11   0      987.86     1070.76     85.39 o 
   9 -11   0      123.44       81.97     54.57 o 
  10 -11   0      128.41       67.58     59.78 o 
  11 -11   0      241.62      229.01     74.79 o 
  12 -11   0      378.44      424.59     75.75 o 
   0 -10   0     4779.91     4565.34    217.95 o 
   1 -10   0     3409.12     3337.77    112.88 o 
   2 -10   0     1744.86     1651.90     65.49 o 
   3 -10   0     1265.89     1207.04     64.53 o 
   4 -10   0     1644.22     1547.82     74.33 o 
   5 -10   0      128.40      144.99     28.92 o 
   6 -10   0     1290.41     1223.95     86.46 o 
   7 -10   0      763.56      829.73     71.48 o 
   8 -10   0      310.36      427.35     60.56 o 
   9 -10   0      431.33      572.36    158.62 o 
  10 -10   0      505.75      549.21     70.38 o 
  11 -10   0       77.97       53.08     57.49 o 
  12 -10   0      550.16      532.41     78.70 o 
  13 -10   0      554.87      658.68    224.52 o 
   1  -9   0      939.14      914.57     37.38 o 
   2  -9   0      206.87      238.80     23.75 o 
   3  -9   0      971.57      924.64     49.62 o 
   4  -9   0     2864.82     2814.24    115.25 o 
   5  -9   0     2503.98     2486.10    102.62 o 
   6  -9   0     1172.05     1156.77     60.23 o 
   7  -9   0      188.23      192.49     46.18 o 
   8  -9   0      382.24      429.04     55.86 o 
   9  -9   0     2780.11     2709.35    153.70 o 
  10  -9   0      971.43     1011.46     84.41 o 
  11  -9   0      408.90      566.03     72.50 o 
  12  -9   0      149.53      169.26     64.47 o 
  13  -9   0       34.32      -57.68     73.94 o 
   0  -8   0     1703.53     1577.04     82.58 o 
   1  -8   0     2856.60     2744.84     84.02 o 
   2  -8   0     8920.53     8740.36    276.86 o 
   3  -8   0     9936.86     9788.04    358.98 o 
   4  -8   0     2057.72     2081.57     87.20 o 
   5  -8   0      709.69      743.95     43.89 o 
   6  -8   0      435.85      461.71     35.78 o 
   7  -8   0      852.13      912.43     62.68 o 
   8  -8   0      312.60      289.67     51.46 o 
   9  -8   0       84.72       81.19     48.58 o 
  10  -8   0     1039.05     1149.33     86.47 o 
  11  -8   0      981.91     1024.31     88.68 o 
  12  -8   0      474.22      386.48     68.19 o 
  13  -8   0      122.20      133.78     65.95 o 
  14  -8   0       95.74       55.35    103.01 o 
   1  -7   0      211.17      219.61     17.32 o 
   2  -7   0      648.35      659.99     31.96 o 
   3  -7   0     2887.38     2880.91    114.47 o 
   4  -7   0     4408.83     4302.26    163.43 o 
   5  -7   0      581.20      562.12     35.51 o 
   6  -7   0      110.44      174.50     27.00 o 
   7  -7   0     1072.57     1023.83     56.29 o 
   8  -7   0     1548.27     1515.19     73.04 o 
   9  -7   0      576.01      622.49     63.14 o 
  10  -7   0      898.13      842.69     77.55 o 
  11  -7   0      460.30      470.39     66.04 o 
  12  -7   0      165.25      213.88     60.36 o 
  13  -7   0        5.13       40.62     88.24 o 
  14  -7   0       98.81      210.09    109.46 o 
   0  -6   0     7366.09     6847.15    301.23 o 
   1  -6   0    11662.00    11876.05    333.87 o 
   2  -6   0     1242.15     1149.38     45.09 o 
   3  -6   0      647.75      694.85     36.61 o 
   4  -6   0      863.15      866.16     43.14 o 
   5  -6   0     7020.03     7188.28    267.51 o 
   6  -6   0      708.49      724.12     41.86 o 
   7  -6   0       78.06       96.36     25.22 o 
   8  -6   0     1241.57     1342.15     65.33 o 
   9  -6   0        2.13        4.30     27.51 o 
  10  -6   0      779.50      777.38     94.20 o 
  11  -6   0       26.83       62.08     49.40 o 
  12  -6   0      209.05      263.44     65.45 o 
  13  -6   0      484.47      342.23    103.15 o 
  14  -6   0      388.50      357.09    110.23 o 
   1  -5   0     3345.36     3236.99     95.09 o 
   2  -5   0     4038.85     3916.31    126.75 o 
   3  -5   0     2888.58     2864.18    113.46 o 
   4  -5   0      880.35      830.04     40.76 o 
   5  -5   0     1431.66     1242.05     89.37 o 
   6  -5   0     4195.28     3855.86    149.25 o 
   7  -5   0     7985.86     7760.51    290.02 o 
   8  -5   0     2622.03     2621.46    108.62 o 
   9  -5   0     1209.57     1159.57     61.70 o 
  10  -5   0      951.37      872.71     54.61 o 
  11  -5   0      181.88      205.28     53.29 o 
  12  -5   0      692.77      704.63     74.46 o 
  13  -5   0      107.28      -29.95     86.37 o 
  14  -5   0       42.85       43.59     96.48 o 
  15  -5   0      178.69      196.65    110.12 o 
   0  -4   0     1028.00     1054.25     45.00 o 
   1  -4   0      468.78      473.73     20.67 o 
   2  -4   0     6018.82     5987.83    189.08 o 
   3  -4   0      858.38      989.30     44.79 o 
   4  -4   0     6551.24     6960.01    253.79 o 
   5  -4   0      947.93      988.31     46.88 o 
   6  -4   0     2758.53     2748.15    111.68 o 
   7  -4   0      996.15      939.38     52.69 o 
   8  -4   0     1427.89     1357.79     86.68 o 
   9  -4   0     1641.00     1602.82    146.70 o 
  10  -4   0      949.67      884.32     77.35 o 
  11  -4   0      678.48      817.54     89.01 o 
  12  -4   0      821.12      867.11     76.37 o 
  13  -4   0      138.68      121.83     90.50 o 
  14  -4   0       44.38       93.98     93.23 o 
  15  -4   0       83.15      140.25    103.83 o 
   1  -3   0     3890.81     4012.61    127.06 o 
   2  -3   0     4439.59     4656.60    171.74 o 
   3  -3   0     1725.96     1674.83     65.77 o 
   4  -3   0    29624.65    30031.25   1075.64 o 
   5  -3   0    21480.58    21785.97    979.33 o 
   6  -3   0      711.47      621.12     56.21 o 
   7  -3   0     1177.27     1186.34     71.57 o 
   8  -3   0     1128.41     1137.30     73.32 o 
   9  -3   0     3096.48     2999.12    159.22 o 
  10  -3   0     1956.58     1984.53    113.82 o 
  11  -3   0     2357.55     2541.58    308.45 o 
  12  -3   0      151.94      224.70     82.01 o 
  13  -3   0      229.90      315.13     84.13 o 
  14  -3   0      256.46      317.74    103.59 o 
  15  -3   0       62.29       50.40     97.60 o 
   0  -2   0     1376.77     1456.46     67.65 o 
   1  -2   0     1111.00     1064.41     35.23 o 
   2  -2   0    12113.99    12490.32    448.54 o 
   3  -2   0    10781.10    10730.83    476.90 o 
   4  -2   0     9976.89    10039.01    454.12 o 
   5  -2   0      151.72      162.36     27.00 o 
   6  -2   0     3221.37     3404.64    159.78 o 
   7  -2   0      237.44      237.45     34.01 o 
   8  -2   0      156.89      163.23     36.01 o 
   9  -2   0       88.08      115.15     37.65 o 
  10  -2   0      251.71      332.91     90.28 o 
  11  -2   0     2162.71     2214.37    122.05 o 
  12  -2   0      191.72      171.73     80.00 o 
  13  -2   0       62.11       49.75     80.76 o 
  14  -2   0       46.26      152.74     91.13 o 
  15  -2   0       65.92       48.35     95.20 o 
   1  -1   0     3555.01     3457.65    109.28 o 
   2  -1   0     9291.32     9342.92    425.72 o 
   3  -1   0     6919.83     7259.75    327.84 o 
   4  -1   0      715.32      703.29     42.77 o 
   5  -1   0     1397.20     1411.68     78.18 o 
   6  -1   0     6504.00     6234.24    291.59 o 
   7  -1   0     3756.29     3617.97    175.19 o 
   8  -1   0      217.75      196.30     35.22 o 
   9  -1   0     1231.35     1197.87     76.60 o 
  10  -1   0     1305.84     1280.31     81.64 o 
  11  -1   0      134.67      109.38     66.11 o 
  12  -1   0      243.47      348.44     78.75 o 
  13  -1   0      430.16      487.55     93.67 o 
  14  -1   0      203.32      225.03     95.69 o 
  15  -1   0      242.99      257.02    106.40 o 
   1   0   0     1631.83     1549.53     51.33 o 
   2   0   0    16910.75    16574.83    614.41 o 
   3   0   0    17350.89    17162.74    637.10 o 
   4   0   0     6392.13     6361.30    288.81 o 
   5   0   0    13066.85    13066.69    586.70 o 
   6   0   0     1026.58      975.33     69.08 o 
   7   0   0      422.86      530.17     41.50 o 
   8   0   0     1129.00     1115.30     68.77 o 
   9   0   0     1881.76     1818.07     98.77 o 
  10   0   0     1396.97     1337.83     82.62 o 
  11   0   0      195.70      298.33     76.70 o 
  12   0   0      343.57      406.69     89.04 o 
  13   0   0     5528.68     5375.67    381.56 o 
  14   0   0      255.07      277.86     97.26 o 
  15   0   0     1291.81     1258.84    146.95 o 
   1   1   0     3564.92     3352.25    233.52 o 
   2   1   0     9350.52     9676.83    438.63 o 
   3   1   0     6845.39     7270.54    336.79 o 
   4   1   0      677.82      622.27     33.33 o 
   5   1   0     1374.11     1552.86     65.03 o 
   6   1   0     6545.28     6425.83    243.08 o 
   7   1   0     3743.25     3708.02    146.27 o 
   8   1   0      244.71      271.24     32.61 o 
   9   1   0     1229.38     1290.51     74.88 o 
  10   1   0     1350.24     1403.61    123.94 o 
  11   1   0      131.20      114.73     61.29 o 
  12   1   0      250.60      267.97     75.52 o 
  13   1   0      426.15      451.76     98.50 o 
  14   1   0      186.93      106.53     90.37 o 
  15   1   0      244.53      285.82    108.94 o 
   1   2   0     1005.77      976.14     51.65 o 
   2   2   0    12171.40    12340.82    836.62 o 
   3   2   0    10827.70    10413.27    717.30 o 
   4   2   0     9977.07    10121.18    466.01 o 
   5   2   0      129.57      142.48     18.12 o 
   6   2   0     3152.59     3260.48    131.45 o 
   7   2   0      250.08      223.36     24.97 o 
   8   2   0      161.22      145.82     25.82 o 
   9   2   0      101.98      122.19     58.88 o 
  10   2   0      226.60      341.38     68.32 o 
  11   2   0     2165.13     2189.59    183.85 o 
  12   2   0      177.16       51.26     72.72 o 
  13   2   0       72.17      -12.73     68.90 o 
  14   2   0       44.90       -2.51     76.77 o 
  15   2   0       76.40       40.57     94.22 o 
   1   3   0     3846.42     4029.24    189.66 o 
   2   3   0     4529.51     4709.83    220.61 o 
   3   3   0     1594.37     1534.08    123.65 o 
   4   3   0    29739.28    29662.35   2006.75 o 
   5   3   0    21597.80    22007.56   1007.19 o 
   6   3   0      648.19      572.38     40.02 o 
   7   3   0     1152.23     1122.13     54.67 o 
   8   3   0     1108.74     1077.87     55.32 o 
   9   3   0     3090.41     3318.30    168.62 o 
  10   3   0     1907.43     1978.38    121.18 o 
  11   3   0     2360.86     2267.64    197.56 o 
  12   3   0      169.84      172.78     74.18 o 
  13   3   0      227.80       53.92     82.48 o 
  14   3   0      258.01      351.55     98.38 o 
  15   3   0       59.51      188.39    101.67 o 
   0   4   0     1018.65     1077.99     80.06 o 
   1   4   0      484.26      460.92     31.73 o 
   2   4   0     5993.23     5992.47    282.04 o 
   3   4   0      873.91     1046.23     77.01 o 
   4   4   0     6498.11     6746.55    473.75 o 
   5   4   0      949.03      996.06     91.12 o 
   6   4   0     2820.15     2922.10    138.77 o 
   7   4   0      990.24      980.61     57.03 o 
   8   4   0     1438.52     1451.67     91.15 o 
   9   4   0     1583.91     1469.03    100.51 o 
  10   4   0      962.46      805.05     72.36 o 
  11   4   0      697.20      676.81     79.74 o 
  12   4   0      813.74      955.59    118.95 o 
  13   4   0      136.64      249.37     83.49 o 
  14   4   0       44.36      -65.31     84.35 o 
  15   4   0       83.70      102.48    100.26 o 
   1   5   0     3346.48     3319.04    157.91 o 
   2   5   0     4071.61     3944.32    188.28 o 
   3   5   0     2927.58     3101.09    145.53 o 
   4   5   0      783.09      801.50     77.12 o 
   5   5   0     1447.30     1432.74    114.16 o 
   6   5   0     4161.55     3985.47    282.00 o 
   7   5   0     8045.15     7858.50    366.36 o 
   8   5   0     2662.65     2573.89    205.82 o 
   9   5   0     1097.92     1150.85    133.58 o 
  10   5   0      995.21      938.99     76.85 o 
  11   5   0      180.43      166.13     60.91 o 
  12   5   0      698.43      707.84    102.66 o 
  13   5   0      112.37       89.84     79.13 o 
  14   5   0       42.41       65.65     92.00 o 
  15   5   0      175.48      137.72    104.09 o 
   0   6   0     7294.73     6481.92    439.88 o 
   1   6   0    11791.22    12025.34    769.85 o 
   2   6   0     1139.12     1179.15     65.38 o 
   3   6   0      657.69      686.36     55.51 o 
   4   6   0      791.27      830.61     53.04 o 
   5   6   0     7064.95     7328.61    501.47 o 
   6   6   0      686.28      712.98     79.82 o 
   7   6   0       85.67      101.31     46.79 o 
   8   6   0     1274.61     1161.16    121.56 o 
   9   6   0        2.85       -0.66     41.76 o 
  10   6   0      773.68      836.78    119.42 o 
  11   6   0       25.76       18.59     82.21 o 
  12   6   0      206.21      282.28     69.03 o 
  13   6   0      493.31      386.97    101.86 o 
  14   6   0      387.48      262.71    105.99 o 
   1   7   0      206.46      200.29     38.10 o 
   2   7   0      614.90      659.66     53.28 o 
   3   7   0     2924.71     3027.04    146.34 o 
   4   7   0     4398.90     4272.19    208.97 o 
   5   7   0      606.39      545.28     69.51 o 
   6   7   0      111.98      199.83     50.74 o 
   7   7   0     1012.31     1058.34    106.43 o 
   8   7   0     1587.48     1449.84    142.69 o 
   9   7   0      599.58      508.60     89.68 o 
  10   7   0      919.75     1069.55     93.24 o 
  11   7   0      449.27      425.33     67.22 o 
  12   7   0      158.75      212.96     61.86 o 
  13   7   0        4.03      -34.29     60.55 o 
  14   7   0       94.94      -31.10     93.18 o 
   0   8   0     1524.77     1387.70    116.98 o 
   1   8   0     2848.59     2745.16    113.07 o 
   2   8   0     9030.65     8718.06    412.84 o 
   3   8   0     9999.19     9769.57    461.07 o 
   4   8   0     1961.20     2062.94    110.44 o 
   5   8   0      724.46      864.38     85.75 o 
   6   8   0      416.92      404.64     65.26 o 
   7   8   0      859.54      819.88     96.68 o 
   8   8   0      309.63      236.71     68.61 o 
   9   8   0       90.98       49.91     66.52 o 
  10   8   0     1048.55      876.07     81.91 o 
  11   8   0      972.89     1086.49    131.83 o 
  12   8   0      499.72      385.67     72.05 o 
  13   8   0      110.71      129.09     65.01 o 
  14   8   0       85.81      -19.68     98.16 o 
   1   9   0      938.25      959.27     50.52 o 
   2   9   0      215.92      183.09     32.11 o 
   3   9   0      986.65      986.38     63.57 o 
   4   9   0     2893.49     2856.24    145.54 o 
   5   9   0     2486.81     2431.71    130.07 o 
   6   9   0     1190.33     1142.75    114.93 o 
   7   9   0      190.34      200.37     59.94 o 
   8   9   0      367.64      372.21     79.54 o 
   9   9   0     2804.82     2798.96    229.25 o 
  10   9   0      958.91      896.44    121.86 o 
  11   9   0      406.50      370.98     69.08 o 
  12   9   0      153.63      224.89     67.66 o 
  13   9   0       40.54      135.39     71.22 o 
   0  10   0     4831.01     4823.90    317.78 o 
   1  10   0     3418.99     3225.58    135.54 o 
   2  10   0     1763.19     1730.02     78.69 o 
   3  10   0     1235.97     1198.11     74.91 o 
   4  10   0     1681.34     1594.29     91.95 o 
   5  10   0      124.96      143.14     51.83 o 
   6  10   0     1312.11     1345.02    125.11 o 
   7  10   0      781.35      791.35    101.27 o 
   8  10   0      304.80      403.20     82.93 o 
   9  10   0      443.78      447.60     93.96 o 
  10  10   0      493.04      516.84     97.39 o 
  11  10   0       72.23       55.44     95.58 o 
  12  10   0      534.81      559.86     80.12 o 
  13  10   0      563.62      533.02     89.87 o 
   1  11   0       43.93       20.40     27.77 o 
   2  11   0      630.93      591.04     43.53 o 
   3  11   0     1693.47     1730.95    100.29 o 
   4  11   0      446.96      446.31     48.79 o 
   5  11   0      220.97      154.20     59.81 o 
   6  11   0      717.64      818.65    100.27 o 
   7  11   0      506.48      446.98     86.26 o 
   8  11   0     1028.12     1008.22    120.67 o 
   9  11   0      104.49       65.54     75.05 o 
  10  11   0      112.55       64.73     83.17 o 
  11  11   0      243.60      228.71     95.41 o 
  12  11   0      384.68      341.02    124.20 o 
   0  12   0      171.18      156.06     57.53 o 
   1  12   0      345.72      350.87     39.10 o 
   2  12   0      211.83      277.15     36.22 o 
   3  12   0      836.03      825.76     51.96 o 
   4  12   0      245.92      184.11     62.40 o 
   5  12   0     1273.43     1221.48    127.23 o 
   6  12   0      671.35      450.90     88.48 o 
   7  12   0      268.96      250.24     84.29 o 
   8  12   0      249.12      162.92     75.59 o 
   9  12   0      145.16      195.02     84.16 o 
  10  12   0      199.23      198.44     94.56 o 
  11  12   0        6.26       26.81     89.05 o 
   1  13   0       18.10        4.00     31.81 o 
   2  13   0     1787.34     1660.38     84.33 o 
   3  13   0      823.07      781.18     89.74 o 
   4  13   0     1098.56     1110.33     85.84 o 
   5  13   0      936.12      921.78    111.58 o 
   6  13   0      464.81      397.81     90.77 o 
   7  13   0      977.13     1118.47    127.99 o 
   8  13   0      300.61      264.51     85.48 o 
   9  13   0      543.01      580.12    107.45 o 
  10  13   0       76.41      -15.93     88.12 o 
   0  14   0      301.96      423.88     96.33 o 
   1  14   0      259.91      312.73     66.13 o 
   2  14   0      372.02      429.72     58.94 o 
   3  14   0      670.25      664.25     67.94 o 
   4  14   0      367.99      323.86     73.61 o 
   5  14   0      898.62      794.78     78.70 o 
   6  14   0      318.09      284.67     90.16 o 
   7  14   0      103.88       -8.14     76.56 o 
   8  14   0     1165.44     1426.51    150.80 o 
   9  14   0      235.40      148.91     93.86 o 
   1  15   0      143.55      137.00     56.58 o 
   2  15   0      679.54      634.56     69.68 o 
   3  15   0      260.07      240.97     56.10 o 
   4  15   0      188.72      237.10     81.35 o 
   5  15   0      146.02      198.35     59.45 o 
   6  15   0      207.87      249.15     63.65 o 
   7  15   0      499.32      597.05     79.31 o 
   8  15   0      230.10      143.62     87.74 o 
   2  16   0      611.20      775.70    111.64 o 
   3  16   0       98.72      135.10     85.30 o 
   4  16   0      157.69      191.70     89.32 o 
   5  16   0      222.65      386.93     95.66 o 
   6  16   0      291.84      321.65     98.54 o 
   7  16   0       56.46       31.46     93.12 o 
   3  17   0       43.18      -65.08     81.26 o 
   4  17   0      177.33      100.22     88.70 o 
   5  17   0      116.40       51.91     93.63 o 
   3 -17   1       82.30       67.59     88.85 o 
   4 -17   1      195.24      262.55    103.23 o 
   5 -17   1      167.00      265.22    106.19 o 
  -7 -16   1      194.19      166.86     67.39 o 
  -6 -16   1      253.91      275.45     70.63 o 
  -5 -16   1      253.61      258.49     91.85 o 
   2 -16   1      132.35      120.71     84.94 o 
   3 -16   1      377.24      262.35     92.58 o 
   4 -16   1      439.62      467.77    108.66 o 
   5 -16   1      335.58      302.59    105.67 o 
   6 -16   1      311.43      318.47    107.78 o 
   7 -16   1      211.04      281.93    108.56 o 
  -8 -15   1       22.32      -38.87     63.11 o 
  -7 -15   1       81.03      118.52     61.99 o 
  -6 -15   1      399.14      412.96     68.85 o 
  -5 -15   1      126.67      156.05     83.66 o 
  -4 -15   1       96.41      134.49    114.27 o 
   0 -15   1       47.17       67.48     67.84 o 
   1 -15   1      354.02      345.02     56.03 o 
   2 -15   1      292.51      321.05     88.48 o 
   3 -15   1      299.14      220.29     87.17 o 
   4 -15   1      140.77      135.25     86.46 o 
   5 -15   1      140.88       77.66     88.62 o 
   6 -15   1      280.97      263.21    100.41 o 
   7 -15   1      125.62      199.28     99.47 o 
   8 -15   1       31.40      146.44    101.29 o 
  -9 -14   1      176.82      146.90     67.19 o 
  -8 -14   1      272.50      227.56    103.02 o 
  -7 -14   1      196.01      163.35     66.19 o 
  -6 -14   1      124.93      181.09     57.67 o 
  -5 -14   1       58.21      176.05     55.45 o 
  -4 -14   1      567.82      639.96     67.89 o 
  -3 -14   1       29.04       60.02     49.61 o 
  -2 -14   1       90.22      186.41     61.54 o 
   0 -14   1      605.52      518.74     60.42 o 
   1 -14   1      232.30      151.89     50.27 o 
   2 -14   1      142.13      194.66     79.06 o 
   3 -14   1       37.70        9.69     72.22 o 
   4 -14   1      468.44      509.06     62.04 o 
   5 -14   1       47.77      155.41     54.26 o 
   6 -14   1      111.20      177.40     55.31 o 
   7 -14   1      153.47      202.99     59.61 o 
   8 -14   1      305.22      357.71     71.82 o 
   9 -14   1      126.43       95.42     62.55 o 
 -10 -13   1      220.41      212.76     69.72 o 
  -9 -13   1      307.56      366.21     69.20 o 
  -8 -13   1      937.98      917.92    110.18 o 
  -7 -13   1       81.54      115.12     56.64 o 
  -6 -13   1      339.51      292.88     57.34 o 
  -5 -13   1      381.66      362.77     56.93 o 
  -4 -13   1      523.63      604.04     81.03 o 
  -3 -13   1      261.83      277.27     38.85 o 
  -2 -13   1      601.05      649.21     62.50 o 
   0 -13   1     1000.14      926.86     72.28 o 
   1 -13   1     1560.83     1584.43     76.65 o 
   2 -13   1      863.60      917.81     71.56 o 
   3 -13   1      351.48      356.69     53.89 o 
   4 -13   1      434.49      395.81    102.15 o 
   5 -13   1      577.82      584.70     63.44 o 
   6 -13   1      254.64      220.27     54.55 o 
   7 -13   1      120.81      106.64     53.40 o 
   8 -13   1      650.55      726.27    100.56 o 
   9 -13   1      415.96      341.42     68.21 o 
  10 -13   1      287.93      258.24     69.31 o 
 -11 -12   1       35.96      -13.46     78.64 o 
 -10 -12   1      236.71      346.03     69.22 o 
  -9 -12   1       60.21      115.54     58.90 o 
  -8 -12   1      159.39      202.19     65.53 o 
  -7 -12   1      656.27      701.15     72.91 o 
  -6 -12   1      260.11      300.23     55.35 o 
  -5 -12   1      264.36      343.68     55.29 o 
  -4 -12   1      729.88      751.35     51.78 o 
  -3 -12   1      436.51      460.73     40.77 o 
  -2 -12   1      593.19      746.18     48.18 o 
  -1 -12   1     1489.99     1452.19     70.26 o 
   0 -12   1      204.69      174.22     44.03 o 
   1 -12   1      930.39      998.34     79.85 o 
   2 -12   1      567.17      588.18     44.95 o 
   3 -12   1      539.64      537.59    104.70 o 
   4 -12   1      985.80      944.65     72.54 o 
   5 -12   1      163.57      153.17     48.38 o 
   6 -12   1      288.42      319.40     73.04 o 
   7 -12   1      441.88      417.40     64.79 o 
   8 -12   1      195.89      263.69     82.61 o 
   9 -12   1       78.63       70.68     59.14 o 
  10 -12   1      165.87      134.43     61.93 o 
  11 -12   1       59.50      -28.61     61.28 o 
 -12 -11   1       96.77       39.68     67.57 o 
 -11 -11   1      187.47      197.74    149.79 o 
 -10 -11   1      228.46      130.19     71.62 o 
  -9 -11   1      395.53      455.28     84.57 o 
  -8 -11   1      288.17      323.68     59.70 o 
  -7 -11   1      278.76      225.77     84.97 o 
  -6 -11   1      191.02      156.67     48.23 o 
  -5 -11   1      910.59      955.99     56.65 o 
  -4 -11   1      850.21      874.70     54.27 o 
  -3 -11   1      804.48      839.70     52.38 o 
  -2 -11   1     2725.38     2655.04    108.89 o 
  -1 -11   1      615.42      635.35     46.01 o 
   0 -11   1     1657.24     1612.14     92.48 o 
   1 -11   1      899.91      870.19     50.88 o 
   2 -11   1     1937.69     1945.36     87.37 o 
   3 -11   1      962.31      987.73     45.84 o 
   4 -11   1     1283.13     1254.94     79.93 o 
   5 -11   1     1290.36     1260.97     83.55 o 
   6 -11   1      150.05      125.61     62.12 o 
   7 -11   1      378.17      342.71     72.56 o 
   8 -11   1      231.25      304.31     57.79 o 
   9 -11   1      249.02      265.16    100.31 o 
  10 -11   1      232.74      200.42     62.84 o 
  11 -11   1      169.18      209.83     64.80 o 
  12 -11   1       65.31       72.20     64.18 o 
 -13 -10   1      163.89      180.19     71.12 o 
 -12 -10   1      189.44      246.68     67.80 o 
 -11 -10   1      161.46      124.51     60.61 o 
 -10 -10   1      681.99      621.71     69.57 o 
  -9 -10   1     1241.56     1326.81     97.65 o 
  -8 -10   1     1334.26     1301.26     91.60 o 
  -7 -10   1      529.88      522.66     60.74 o 
  -6 -10   1     1402.53     1343.17     69.14 o 
  -5 -10   1     2294.29     2242.60    101.59 o 
  -4 -10   1     4154.17     3883.39    150.63 o 
  -3 -10   1     3603.54     3474.99    129.97 o 
  -2 -10   1      314.48      310.11     27.27 o 
  -1 -10   1      119.30      117.30     21.57 o 
   0 -10   1      198.75      208.60     29.09 o 
   1 -10   1      205.30      138.59     44.14 o 
   2 -10   1      148.12      120.98     22.88 o 
   3 -10   1     2153.53     2053.83     82.27 o 
   4 -10   1     3475.19     3417.84    141.02 o 
   5 -10   1     2639.47     2493.80    137.98 o 
   6 -10   1     1674.52     1643.92     99.57 o 
   7 -10   1      786.88      941.88     74.07 o 
   8 -10   1     1052.80     1159.08    124.42 o 
   9 -10   1     1317.44     1417.25    156.29 o 
  10 -10   1      773.52      845.75     81.73 o 
  11 -10   1      136.19      173.63     64.09 o 
  12 -10   1      211.57      153.34     67.38 o 
  13 -10   1      100.95       53.24     67.42 o 
 -13  -9   1      126.35      154.39     68.94 o 
 -12  -9   1      100.16      113.58     62.00 o 
 -11  -9   1      647.89      629.69     78.79 o 
 -10  -9   1      684.20      816.11     78.27 o 
  -9  -9   1       22.04      -13.67     47.85 o 
  -8  -9   1      525.85      612.93     64.44 o 
  -7  -9   1      559.09      650.65     44.52 o 
  -6  -9   1     1129.95     1249.43     63.09 o 
  -5  -9   1     1105.20     1112.11     56.46 o 
  -4  -9   1      737.14      879.51     47.01 o 
  -3  -9   1     1223.28     1266.87     61.19 o 
  -2  -9   1     1619.61     1702.25     76.97 o 
  -1  -9   1      945.22      965.77     39.42 o 
   0  -9   1      639.98      639.30     40.74 o 
   1  -9   1      692.86      797.43     49.74 o 
   2  -9   1     1809.65     1777.67     65.57 o 
   3  -9   1     1293.76     1323.01     53.38 o 
   4  -9   1      674.73      736.26     43.67 o 
   5  -9   1      636.09      654.67     42.13 o 
   6  -9   1      919.44      888.58     69.12 o 
   7  -9   1      682.04      757.65     64.28 o 
   8  -9   1      481.41      478.56     59.42 o 
   9  -9   1       16.63      -37.60     52.46 o 
  10  -9   1      554.99      567.72     71.56 o 
  11  -9   1      614.73      640.03     76.92 o 
  12  -9   1       53.46       39.92     64.75 o 
  13  -9   1       94.20       37.87     64.39 o 
 -14  -8   1      145.30      -54.38     94.19 o 
 -13  -8   1      283.61      277.52     68.82 o 
 -12  -8   1      672.81      795.18     83.14 o 
 -11  -8   1      198.18      253.81     61.22 o 
 -10  -8   1      251.48      204.76     52.34 o 
  -9  -8   1      990.22      878.13     78.73 o 
  -8  -8   1     1639.14     1666.98     79.14 o 
  -7  -8   1     3861.45     3679.83    147.65 o 
  -6  -8   1     1912.29     1783.69     81.74 o 
  -5  -8   1     1751.78     1731.46     74.88 o 
  -4  -8   1     1183.70     1149.01     55.76 o 
  -3  -8   1     1009.74     1008.95     53.40 o 
  -2  -8   1      435.07      459.37     32.77 o 
  -1  -8   1     1840.20     1873.95     61.99 o 
   0  -8   1     5240.36     5466.30    201.11 o 
   1  -8   1     2272.21     2267.43     91.15 o 
   2  -8   1      510.73      542.74     39.14 o 
   3  -8   1     1721.74     1720.11     60.53 o 
   4  -8   1      979.86     1028.83     50.90 o 
   5  -8   1     1880.77     1776.90     77.36 o 
   6  -8   1     1887.08     1856.48     83.33 o 
   7  -8   1     3759.77     3532.77    183.46 o 
   8  -8   1     2067.15     2034.87    119.13 o 
   9  -8   1     1649.93     1647.19    103.38 o 
  10  -8   1      303.16      285.85     68.92 o 
  11  -8   1      266.45      245.48    105.88 o 
  12  -8   1      828.85      966.99     86.37 o 
  13  -8   1      294.26      259.16     89.32 o 
  14  -8   1       90.62       92.78    106.95 o 
 -14  -7   1      441.69      569.58    127.84 o 
 -13  -7   1      636.98      633.14    121.57 o 
 -12  -7   1      196.44      118.69     60.45 o 
 -11  -7   1       41.32        2.10     50.76 o 
 -10  -7   1      223.51      291.56     61.86 o 
  -9  -7   1     1403.57     1511.44     74.82 o 
  -8  -7   1     2167.01     2108.03     94.32 o 
  -7  -7   1      774.57      815.01     47.79 o 
  -6  -7   1      808.46      928.56     50.80 o 
  -5  -7   1     1083.34     1029.50     52.38 o 
  -4  -7   1     1576.40     1569.14     67.94 o 
  -3  -7   1     1013.63      986.98     46.12 o 
  -2  -7   1      373.70      406.29     24.40 o 
  -1  -7   1     3549.45     3457.00    103.67 o 
   0  -7   1     7824.04     8032.43    290.29 o 
   1  -7   1     3783.92     3696.00    139.19 o 
   2  -7   1      281.84      298.34     30.32 o 
   3  -7   1      688.97      732.67     34.85 o 
   4  -7   1     1106.23     1159.41     56.24 o 
   5  -7   1     1208.37     1154.24     54.49 o 
   6  -7   1      665.88      744.27     41.68 o 
   7  -7   1      572.34      583.10     39.63 o 
   8  -7   1     1967.98     1887.86    114.32 o 
   9  -7   1     1099.65     1277.68     88.31 o 
  10  -7   1      367.59      462.83     61.45 o 
  11  -7   1       81.54       65.41     54.54 o 
  12  -7   1      177.25      148.04     60.09 o 
  13  -7   1      582.60      675.58     80.89 o 
  14  -7   1      419.58      289.01    112.49 o 
 -14  -6   1      116.75        3.46     87.55 o 
 -13  -6   1       85.77      -33.48     88.56 o 
 -12  -6   1      131.33      173.92     55.86 o 
 -11  -6   1      499.56      608.57     68.70 o 
 -10  -6   1     1531.11     1475.00     84.36 o 
  -9  -6   1     2601.94     2534.39    105.09 o 
  -8  -6   1     1209.37     1271.02     83.90 o 
  -7  -6   1      376.36      411.84     37.03 o 
  -6  -6   1      761.77      788.31     44.14 o 
  -5  -6   1     4682.27     4478.76    170.06 o 
  -4  -6   1     2492.88     2468.97    102.46 o 
  -3  -6   1     3544.27     3522.01    136.60 o 
  -2  -6   1     1818.89     1794.35     97.11 o 
  -1  -6   1      216.54      247.59     17.44 o 
   0  -6   1      552.94      575.61     32.35 o 
   1  -6   1      384.45      390.54     49.82 o 
   2  -6   1     1988.07     2039.53     69.91 o 
   3  -6   1     2978.69     2950.49     99.15 o 
   4  -6   1     3772.78     3530.30    134.34 o 
   5  -6   1     3687.18     3677.85    144.25 o 
   6  -6   1     1004.47      964.92     48.00 o 
   7  -6   1      580.07      579.69     37.53 o 
   8  -6   1     1364.13     1442.51     69.83 o 
   9  -6   1     1550.31     1415.33     96.37 o 
  10  -6   1     1905.75     1743.79    108.97 o 
  11  -6   1      493.18      510.41    106.71 o 
  12  -6   1       96.09      108.31     55.19 o 
  13  -6   1       70.57       77.94     55.24 o 
  14  -6   1      128.89        8.95     99.68 o 
 -15  -5   1      210.71      139.18    107.14 o 
 -14  -5   1       26.71       10.92     96.95 o 
 -13  -5   1      201.11      232.94     97.27 o 
 -12  -5   1      602.38      739.71    197.37 o 
 -11  -5   1     1185.93     1170.30     66.49 o 
 -10  -5   1      560.62      619.53     46.15 o 
  -9  -5   1      282.16      242.89     45.71 o 
  -8  -5   1      348.19      384.83     36.14 o 
  -7  -5   1      180.96      172.70     29.77 o 
  -6  -5   1      281.09      304.88     47.44 o 
  -5  -5   1     1208.82     1182.92     53.23 o 
  -4  -5   1     2544.68     2488.48     98.75 o 
  -3  -5   1    10290.90     9857.96    350.11 o 
  -2  -5   1     3754.29     3644.20    138.73 o 
  -1  -5   1     5244.14     4961.41    143.77 o 
   0  -5   1     2424.91     2183.22     73.49 o 
   1  -5   1     6399.10     6107.97    218.65 o 
   2  -5   1     3503.44     3389.34    111.68 o 
   3  -5   1     8788.96     8550.89    279.32 o 
   4  -5   1     2222.88     2190.09     87.30 o 
   5  -5   1      807.86      819.78     58.22 o 
   6  -5   1      205.37      219.59     23.77 o 
   7  -5   1      173.27      185.00     25.66 o 
   8  -5   1      484.39      515.28     38.44 o 
   9  -5   1      338.09      338.95     56.53 o 
  10  -5   1      475.83      473.70     58.59 o 
  11  -5   1      869.09      931.76     93.75 o 
  12  -5   1      659.53      703.26     74.34 o 
  13  -5   1      347.72      312.79     90.64 o 
  14  -5   1       68.51      103.51     97.98 o 
  15  -5   1      189.94      365.22    117.54 o 
 -15  -4   1       70.25       41.76    103.23 o 
 -14  -4   1      130.54      138.06     95.81 o 
 -13  -4   1      112.19      169.27     80.24 o 
 -12  -4   1      556.84      580.35    101.62 o 
 -11  -4   1      841.24      889.83    122.28 o 
 -10  -4   1      585.39      553.19     78.08 o 
  -9  -4   1      990.02     1025.26     73.38 o 
  -8  -4   1      221.03      217.17     30.91 o 
  -7  -4   1      441.91      364.46     38.62 o 
  -6  -4   1      169.48      160.55     40.01 o 
  -5  -4   1     2077.99     2087.19    109.07 o 
  -4  -4   1     4835.36     5003.96    182.89 o 
  -3  -4   1    10182.65    10599.07    384.18 o 
  -2  -4   1     3941.13     4087.30    164.16 o 
  -1  -4   1     3286.26     3242.78    124.72 o 
   0  -4   1     2671.40     2723.52     79.74 o 
   1  -4   1     3230.83     3207.32    115.69 o 
   2  -4   1     5836.36     5787.82    176.69 o 
   3  -4   1    10508.12    11031.52    344.67 o 
   4  -4   1     3490.30     3667.75    140.67 o 
   5  -4   1     1872.75     2025.74     82.01 o 
   6  -4   1      241.75      223.89     24.63 o 
   7  -4   1      354.97      319.67     52.29 o 
   8  -4   1      180.63      140.40     36.57 o 
   9  -4   1      861.32      973.32     70.16 o 
  10  -4   1      805.94      812.78     67.36 o 
  11  -4   1      918.23      918.83     76.85 o 
  12  -4   1      379.81      379.20     58.33 o 
  13  -4   1       55.93      202.73     88.02 o 
  14  -4   1      102.86      203.99     99.22 o 
  15  -4   1       78.09      160.69    103.69 o 
 -15  -3   1      129.69      173.26    104.32 o 
 -14  -3   1      606.60      886.22    120.22 o 
 -13  -3   1      350.49      403.56     99.39 o 
 -12  -3   1      135.83      169.39     79.40 o 
 -11  -3   1      211.84      228.39     49.33 o 
 -10  -3   1     1391.17     1369.26     90.43 o 
  -9  -3   1       47.21       70.18     37.41 o 
  -8  -3   1      972.16     1101.43     72.64 o 
  -7  -3   1      368.53      371.76     40.71 o 
  -6  -3   1     2565.07     2640.74    137.21 o 
  -5  -3   1     9511.41     9681.99    451.47 o 
  -4  -3   1     6057.99     6096.26    267.85 o 
  -3  -3   1     1002.94      996.67     56.11 o 
  -2  -3   1     2111.22     2004.66     77.89 o 
  -1  -3   1    12656.89    12733.36    399.71 o 
   0  -3   1    13319.94    13160.95    334.52 o 
   1  -3   1    11893.79    11985.08    431.64 o 
   2  -3   1     2315.34     2240.22     72.25 o 
   3  -3   1     2036.99     2005.63     78.18 o 
   4  -3   1     4894.06     4795.89    236.09 o 
   5  -3   1     9240.22     9623.55    423.59 o 
   6  -3   1     2638.75     2621.13    124.52 o 
   7  -3   1      286.97      365.76     40.88 o 
   8  -3   1      924.18      947.09     73.32 o 
   9  -3   1       48.66      -13.93     33.27 o 
  10  -3   1      921.18      808.64     84.92 o 
  11  -3   1      277.09      314.24     53.04 o 
  12  -3   1      171.85      133.71     79.93 o 
  13  -3   1      345.47      259.05     93.72 o 
  14  -3   1      518.83      534.10    111.68 o 
  15  -3   1      204.23      300.91    105.98 o 
 -15  -2   1       82.32       41.61    100.72 o 
 -14  -2   1       88.21      154.61     94.26 o 
 -13  -2   1      317.28      438.61     91.40 o 
 -12  -2   1      349.08      287.03     86.08 o 
 -11  -2   1      305.52      345.41     74.45 o 
 -10  -2   1      530.78      543.74     53.02 o 
  -9  -2   1     1153.69     1238.96     71.88 o 
  -8  -2   1     3067.99     3011.19    146.45 o 
  -7  -2   1     6834.22     6693.64    310.06 o 
  -6  -2   1     6255.46     5855.49    277.51 o 
  -5  -2   1     5065.88     5489.82    219.07 o 
  -4  -2   1      884.05      886.57     64.81 o 
  -3  -2   1     3278.30     3179.93    140.08 o 
  -2  -2   1     9299.13     9440.83    440.11 o 
  -1  -2   1    13399.27    14049.63    427.75 o 
   0  -2   1     3529.93     3555.38    112.48 o 
   1  -2   1    11781.73    12523.05    464.32 o 
   2  -2   1    10753.92    10885.13    330.20 o 
   3  -2   1     2767.43     2696.84    137.69 o 
   4  -2   1      427.56      480.34     40.78 o 
   5  -2   1     5165.93     5222.19    267.92 o 
   6  -2   1     5637.59     5435.77    254.03 o 
   7  -2   1     7002.72     6847.44    330.51 o 
   8  -2   1     3170.85     3147.07    163.32 o 
   9  -2   1      714.97      708.59     63.19 o 
  10  -2   1      573.73      636.41     58.88 o 
  11  -2   1      456.18      547.67     56.53 o 
  12  -2   1      415.20      403.83     89.32 o 
  13  -2   1      294.88      316.39     93.14 o 
  14  -2   1      118.96       36.92     78.94 o 
  15  -2   1       65.38       74.89     97.15 o 
 -15  -1   1      166.29      100.58     90.13 o 
 -14  -1   1      234.25      225.09     96.29 o 
 -13  -1   1      453.23      595.03    103.59 o 
 -12  -1   1       60.89      162.22     70.80 o 
 -11  -1   1      601.14      588.29     88.86 o 
 -10  -1   1      520.66      546.42     52.36 o 
  -9  -1   1     1241.41     1170.80     71.94 o 
  -8  -1   1     1415.87     1334.84     77.78 o 
  -7  -1   1     2905.01     2645.58    131.14 o 
  -6  -1   1     2845.78     3056.89    151.10 o 
  -5  -1   1     1701.31     1553.60     88.49 o 
  -4  -1   1     3653.22     3499.19    158.13 o 
  -3  -1   1    18884.73    19128.46    684.60 o 
  -2  -1   1      427.51      397.55     28.36 o 
  -1  -1   1     4875.90     5221.18    170.41 o 
   0  -1   1      325.43      361.94     17.26 o 
   1  -1   1     5533.57     5767.67    250.22 o 
   2  -1   1      560.79      570.02     32.76 o 
   3  -1   1    18353.92    18455.63    831.82 o 
   4  -1   1     3048.32     3007.15    139.98 o 
   5  -1   1     1437.51     1511.84     76.19 o 
   6  -1   1     3237.80     3326.96    158.41 o 
   7  -1   1     2075.26     2019.52    105.72 o 
   8  -1   1      970.05      987.47     64.00 o 
   9  -1   1      909.96      929.94    135.08 o 
  10  -1   1      776.28      850.58     66.24 o 
  11  -1   1      484.78      661.53     92.56 o 
  12  -1   1       23.23      -16.73     60.74 o 
  13  -1   1      261.47      191.93     86.95 o 
  14  -1   1      348.41      295.10     98.67 o 
  15  -1   1      175.98      100.33     96.70 o 
 -15   0   1       44.87      -16.51     95.34 o 
 -14   0   1        1.89     -106.66     71.10 o 
 -13   0   1       76.65      156.44     84.03 o 
 -12   0   1       37.51      110.13     77.58 o 
 -11   0   1     1322.07     1472.00    139.42 o 
 -10   0   1     3453.26     3470.63    251.75 o 
  -9   0   1     4156.74     4142.66    199.13 o 
  -8   0   1      773.06      790.17     54.51 o 
  -7   0   1     3124.41     3208.92    155.09 o 
  -6   0   1     6703.00     6699.82    255.91 o 
  -5   0   1     2096.13     2084.68     86.00 o 
  -4   0   1     8498.74     8358.76    314.09 o 
  -3   0   1    22642.73    22866.84    847.35 o 
  -2   0   1     2972.35     3214.38    121.81 o 
  -1   0   1       80.54       97.97      8.89 o 
   0   0   1        1.62      -10.90      7.27 o 
   1   0   1       58.36       55.01      7.55 o 
   2   0   1     2885.61     3054.93    197.06 o 
   3   0   1    23755.26    23719.70   1055.88 o 
   4   0   1     8306.85     8168.95    369.34 o 
   5   0   1     2386.01     2156.42    106.98 o 
   6   0   1     6328.33     6152.31    283.06 o 
   7   0   1     3901.32     3678.52    176.12 o 
   8   0   1      848.91      904.63     60.08 o 
   9   0   1     4554.40     4390.54    211.11 o 
  10   0   1     2818.53     2797.32    144.23 o 
  11   0   1     1442.88     1458.55    138.96 o 
  12   0   1       29.72       63.87     72.15 o 
  13   0   1       84.82      137.66     76.14 o 
  14   0   1        1.80      -27.52     79.59 o 
  15   0   1       54.67      107.02     99.59 o 
 -15   1   1      160.96       86.71     90.94 o 
 -14   1   1      236.89      128.78     93.21 o 
 -13   1   1      384.22      386.17     96.74 o 
 -12   1   1       34.42      -54.27     62.85 o 
 -11   1   1      679.23      728.77     97.95 o 
 -10   1   1      548.23      472.18     75.17 o 
  -9   1   1     1012.47      915.79     63.67 o 
  -8   1   1     1283.90     1146.71     59.33 o 
  -7   1   1     2772.29     2651.93    109.21 o 
  -6   1   1     3025.84     3239.59    125.85 o 
  -5   1   1     1946.92     1863.43     73.69 o 
  -4   1   1     3648.62     3298.09    130.13 o 
  -3   1   1    18133.59    18520.20    698.51 o 
  -2   1   1      604.29      573.07     30.85 o 
  -1   1   1     5397.92     5675.84    204.05 o 
   0   1   1      314.47      343.10     29.88 o 
   1   1   1     5002.34     5443.96    381.52 o 
   2   1   1      411.15      428.35     47.90 o 
   3   1   1    19003.06    18848.81    856.94 o 
   4   1   1     3032.56     2898.94    142.54 o 
   5   1   1     1243.64     1349.57     61.83 o 
   6   1   1     3145.65     3283.04    157.33 o 
   7   1   1     2177.31     2059.21    105.48 o 
   8   1   1     1056.89      985.88     63.72 o 
   9   1   1     1048.56     1079.57     66.92 o 
  10   1   1      754.55      807.95    100.29 o 
  11   1   1      422.62      396.61     83.75 o 
  12   1   1       43.17       10.00     63.92 o 
  13   1   1      311.03      301.35     81.83 o 
  14   1   1      342.22      461.87     97.03 o 
  15   1   1      187.34      107.69     87.19 o 
 -15   2   1       82.77       20.14     97.64 o 
 -14   2   1       83.60       68.10     87.10 o 
 -13   2   1      379.14      396.82     89.65 o 
 -12   2   1      436.32      393.03     81.07 o 
 -11   2   1      328.73      341.16     72.86 o 
 -10   2   1      453.56      432.25     75.63 o 
  -9   2   1      852.39      881.90     75.74 o 
  -8   2   1     2779.60     2866.63    119.56 o 
  -7   2   1     6755.85     6727.59    256.86 o 
  -6   2   1     6248.89     6094.51    229.67 o 
  -5   2   1     4003.69     4255.46    179.14 o 
  -4   2   1      536.08      556.06     41.36 o 
  -3   2   1     2689.67     2621.45    210.21 o 
  -2   2   1    10256.31    10078.03    368.70 o 
  -1   2   1    12111.28    12972.10    635.05 o 
   0   2   1     3575.24     3515.58    231.60 o 
   1   2   1    12998.84    13567.96    481.43 o 
   2   2   1     9798.67     9517.70    713.65 o 
   3   2   1     3424.23     3435.90    208.58 o 
   4   2   1      714.26      739.51     41.35 o 
   5   2   1     6338.33     6417.73    275.34 o 
   6   2   1     5502.36     5478.83    210.45 o 
   7   2   1     7197.76     7379.53    275.22 o 
   8   2   1     3449.23     3421.21    161.27 o 
   9   2   1     1036.23     1047.53     63.65 o 
  10   2   1      618.28      798.72     95.55 o 
  11   2   1      417.63      472.63     88.17 o 
  12   2   1      353.21      347.30     87.03 o 
  13   2   1      249.25      267.66     88.17 o 
  14   2   1      121.58       24.86     89.08 o 
  15   2   1       67.60      199.08    102.71 o 
 -15   3   1      194.88      250.82    105.61 o 
 -14   3   1      581.28      726.13    122.86 o 
 -13   3   1      378.33      268.67     91.31 o 
 -12   3   1      150.21       63.81     72.54 o 
 -11   3   1      200.03      176.51     73.65 o 
 -10   3   1     1310.56     1220.07    146.95 o 
  -9   3   1       33.50       36.95     37.54 o 
  -8   3   1      977.53     1013.62     74.31 o 
  -7   3   1      373.70      381.28     42.54 o 
  -6   3   1     2782.22     2975.86    143.33 o 
  -5   3   1    10496.10    10571.33    681.13 o 
  -4   3   1     5276.28     5345.03    401.29 o 
  -2   3   1     1996.09     1971.89     98.77 o 
  -1   3   1    12627.32    12825.65    593.68 o 
   0   3   1    13241.63    12917.12    845.58 o 
   1   3   1    12235.23    12244.38    561.40 o 
   2   3   1     2200.43     2113.13    105.82 o 
   4   3   1     5612.63     5789.78    356.16 o 
   5   3   1     8375.10     9052.75    433.36 o 
   6   3   1     2363.28     2321.84    122.22 o 
   7   3   1      277.61      310.52     33.52 o 
   8   3   1      939.56      927.07     51.92 o 
   9   3   1       67.18       64.84     39.86 o 
  10   3   1     1012.24     1061.84    102.64 o 
  11   3   1      279.05      180.27     69.83 o 
  12   3   1      151.89      103.94     71.08 o 
  13   3   1      320.11      447.34     98.23 o 
  14   3   1      548.10      643.23    112.79 o 
  15   3   1      131.11      246.55    105.87 o 
 -15   4   1       79.80      101.26     97.56 o 
 -14   4   1      123.02       83.96     89.53 o 
 -13   4   1       80.86      144.22     82.96 o 
 -12   4   1      488.67      569.97     99.18 o 
 -11   4   1      749.06      829.30     77.65 o 
 -10   4   1      626.61      576.10     61.84 o 
  -9   4   1     1084.57      982.78     76.53 o 
  -8   4   1      210.24      181.47     41.04 o 
  -7   4   1      467.76      490.70     46.64 o 
  -6   4   1      200.26      187.68     47.48 o 
  -5   4   1     1871.35     1961.01    100.52 o 
  -4   4   1     4324.45     4595.78    342.13 o 
  -3   4   1    10201.46    10549.31    494.84 o 
  -2   4   1     4498.89     4826.19    209.74 o 
  -1   4   1     3664.37     3600.27    222.60 o 
   0   4   1     2710.02     2644.87    182.81 o 
   1   4   1     2880.45     2986.05    149.11 o 
   2   4   1     5212.93     5215.55    262.27 o 
   3   4   1    10608.35    11047.55    746.06 o 
   4   4   1     3914.81     3971.02    264.73 o 
   5   4   1     2032.54     2041.30    155.87 o 
   6   4   1      218.62      240.15     28.61 o 
   7   4   1      333.36      338.55     33.58 o 
   8   4   1      182.81      151.65     46.56 o 
   9   4   1      797.37      931.80    133.90 o 
  10   4   1      789.81      722.59     71.52 o 
  11   4   1      986.11     1155.99    116.01 o 
  12   4   1      425.66      467.48     95.92 o 
  13   4   1       76.57      112.98     85.85 o 
  14   4   1      116.72       60.84     81.51 o 
  15   4   1       73.56      -32.76     94.65 o 
 -15   5   1      146.88       83.60    100.22 o 
 -14   5   1       64.78       36.19     90.61 o 
 -13   5   1      241.64      176.53     81.94 o 
 -12   5   1      609.57      653.52     76.96 o 
 -11   5   1     1032.11     1044.76     88.90 o 
 -10   5   1      455.91      452.45     62.17 o 
  -9   5   1      286.72      379.61     52.86 o 
  -8   5   1      409.68      412.61     48.90 o 
  -7   5   1      162.47      161.59     53.89 o 
  -6   5   1      242.11      305.07     33.30 o 
  -5   5   1     1023.61      996.48    100.53 o 
  -4   5   1     2658.68     2529.42    184.46 o 
  -3   5   1     9379.03     9227.36    450.53 o 
  -2   5   1     3726.96     3646.13    176.40 o 
  -1   5   1     5632.55     5543.10    332.44 o 
   0   5   1     2218.57     2026.60    149.51 o 
   1   5   1     6025.51     5886.49    282.85 o 
   2   5   1     3641.28     3527.48    165.23 o 
   3   5   1     9746.81     9530.61    416.52 o 
   4   5   1     2215.33     2209.22    165.34 o 
   5   5   1      872.27      904.48     82.92 o 
   6   5   1      232.63      272.95     52.30 o 
   7   5   1      188.57      144.42     28.04 o 
   8   5   1      427.47      399.17     74.25 o 
   9   5   1      344.65      279.82     62.11 o 
  10   5   1      600.37      599.92    102.31 o 
  11   5   1     1004.08     1094.24    117.10 o 
  12   5   1      680.41      717.32    103.97 o 
  13   5   1      297.47      275.06     95.88 o 
  14   5   1       25.86       61.02     95.30 o 
  15   5   1      259.51      256.10    108.50 o 
 -14   6   1      105.39      173.18     97.16 o 
 -13   6   1       81.01       71.92     70.24 o 
 -12   6   1       80.18       68.82     57.94 o 
 -11   6   1      558.35      556.78     65.96 o 
 -10   6   1     1499.57     1556.52    103.72 o 
  -9   6   1     2230.12     2193.39    135.86 o 
  -8   6   1     1171.80     1240.88    121.12 o 
  -7   6   1      403.57      412.14     68.65 o 
  -6   6   1      771.72      730.40     84.68 o 
  -5   6   1     4423.41     4411.63    319.27 o 
  -4   6   1     2766.16     2795.03    132.65 o 
  -3   6   1     3633.84     3648.16    174.81 o 
  -2   6   1     1713.64     1851.50     93.98 o 
  -1   6   1      277.13      301.10     40.72 o 
   0   6   1      569.19      630.47     57.51 o 
   1   6   1      295.74      307.44     27.26 o 
   2   6   1     1950.47     2004.87    102.06 o 
   3   6   1     3008.21     2990.08    145.10 o 
   4   6   1     3507.09     3459.77    251.79 o 
   5   6   1     4056.40     4095.24    274.18 o 
   6   6   1      935.71      821.56     87.80 o 
   7   6   1      500.04      502.89     76.33 o 
   8   6   1     1458.63     1487.31    137.46 o 
   9   6   1     1871.88     1861.85    153.79 o 
  10   6   1     1970.91     1755.33    115.61 o 
  11   6   1      431.30      633.91     72.39 o 
  12   6   1      136.62       34.35     73.10 o 
  13   6   1       87.34       80.58     91.50 o 
  14   6   1      136.34      227.01    105.88 o 
 -14   7   1      459.69      577.70    121.38 o 
 -13   7   1      576.75      654.78     95.74 o 
 -12   7   1      211.37      190.61     80.13 o 
 -11   7   1       59.17       67.71     54.68 o 
 -10   7   1      341.57      333.63     59.19 o 
  -9   7   1     1292.77     1452.08     98.92 o 
  -8   7   1     2059.97     2132.00    177.46 o 
  -7   7   1      624.04      575.74     86.00 o 
  -6   7   1      907.00      945.15     97.16 o 
  -5   7   1     1143.25     1153.63    105.44 o 
  -4   7   1     1425.10     1428.40    140.47 o 
  -3   7   1      813.54      797.67     56.51 o 
  -2   7   1      346.11      386.77     36.04 o 
  -1   7   1     3724.81     3711.91    238.30 o 
   0   7   1     7806.86     7658.42    364.53 o 
   1   7   1     3639.69     3705.83    146.45 o 
   2   7   1      332.49      341.58     29.40 o 
   3   7   1      799.23      843.52     50.47 o 
   4   7   1     1262.78     1313.24     93.63 o 
   5   7   1     1190.02     1168.38    108.83 o 
   6   7   1      592.41      624.60     78.43 o 
   7   7   1      657.44      623.58     79.96 o 
   8   7   1     2086.35     2184.04    173.59 o 
   9   7   1     1191.48     1175.69    127.88 o 
  10   7   1      237.90      245.02     75.19 o 
  11   7   1       59.97       14.28     53.77 o 
  12   7   1      184.96      223.93     63.00 o 
  13   7   1      625.98      792.50    124.26 o 
  14   7   1      390.35      460.23    118.26 o 
 -14   8   1      128.82       69.56    117.52 o 
 -13   8   1      314.94      192.17    127.32 o 
 -12   8   1      802.82      796.46     85.94 o 
 -11   8   1      259.13      304.80     71.99 o 
 -10   8   1      220.38      210.45     56.89 o 
  -9   8   1     1191.60     1286.23    125.06 o 
  -8   8   1     1788.25     1663.16    153.54 o 
  -7   8   1     3768.59     3732.90    281.86 o 
  -6   8   1     1779.46     1920.88    155.36 o 
  -5   8   1     1753.73     1534.82    104.64 o 
  -4   8   1     1072.15     1089.40     71.58 o 
  -3   8   1     1283.87     1237.65    104.91 o 
  -2   8   1      471.04      497.35     40.72 o 
  -1   8   1     1932.79     2111.01    141.98 o 
   0   8   1     5253.55     5155.14    251.89 o 
   1   8   1     2231.45     2229.62     95.01 o 
   2   8   1      481.35      396.31     36.76 o 
   3   8   1     1409.75     1398.59     85.69 o 
   4   8   1     1025.52      994.97     63.12 o 
   5   8   1     1818.79     1741.62    148.46 o 
   6   8   1     2108.56     2157.91    165.34 o 
   7   8   1     3837.68     3910.47    275.82 o 
   8   8   1     1954.27     1841.46    170.10 o 
   9   8   1     1426.89     1430.23    149.07 o 
  10   8   1      306.17      351.19     85.41 o 
  11   8   1      204.49      159.23     59.72 o 
  12   8   1      709.56      582.63     81.83 o 
  13   8   1      267.53      195.53     68.58 o 
  14   8   1      100.99       84.98    102.61 o 
 -13   9   1      137.80      152.18     86.26 o 
 -12   9   1       68.90       41.43     62.86 o 
 -11   9   1      716.39      830.48     82.03 o 
 -10   9   1      652.09      716.37     77.83 o 
  -9   9   1       12.64       60.19     62.77 o 
  -8   9   1      621.11      622.54     87.44 o 
  -7   9   1      618.88      547.02     88.79 o 
  -6   9   1     1178.56     1191.98    117.12 o 
  -5   9   1      863.49      966.58     67.72 o 
  -4   9   1      632.07      677.34     54.98 o 
  -3   9   1     1205.75     1199.94     74.86 o 
  -2   9   1     1702.34     1837.13     98.44 o 
  -1   9   1      947.98      985.97     87.32 o 
   0   9   1      646.19      659.35     49.72 o 
   1   9   1      703.65      787.44     45.05 o 
   2   9   1     1750.74     1703.32     78.02 o 
   3   9   1     1237.47     1319.12     77.32 o 
   4   9   1      778.51      785.45     53.26 o 
   5   9   1      831.40      852.59     85.98 o 
   6   9   1      906.00     1039.70    101.28 o 
   7   9   1      607.42      542.60     83.47 o 
   8   9   1      408.71      437.79     82.48 o 
   9   9   1       17.91      -23.66     59.12 o 
  10   9   1      573.09      594.49    101.52 o 
  11   9   1      571.98      632.82    152.48 o 
  12   9   1       75.91       -4.37     60.40 o 
  13   9   1       86.36       63.62     65.08 o 
 -13  10   1      137.22      108.28     71.02 o 
 -12  10   1      176.88      191.10     70.24 o 
 -11  10   1      155.03      247.51     66.50 o 
 -10  10   1      717.28      666.63    105.35 o 
  -9  10   1     1416.01     1478.54    147.44 o 
  -8  10   1     1226.89     1116.51    128.08 o 
  -7  10   1      541.33      594.20     90.70 o 
  -6  10   1     1597.61     1467.32    138.58 o 
  -5  10   1     2244.31     2278.81    124.03 o 
  -4  10   1     3832.87     3683.01    191.59 o 
  -3  10   1     3100.14     2884.06    163.66 o 
  -2  10   1      198.96      213.09     38.16 o 
  -1  10   1      162.34      190.96     28.80 o 
   0  10   1      206.36      197.28     35.62 o 
   1  10   1      145.70      119.45     36.04 o 
   2  10   1      249.64      284.54     31.08 o 
   3  10   1     2553.26     2545.10     99.84 o 
   4  10   1     3881.26     3767.63    178.72 o 
   5  10   1     2777.73     2719.32    204.04 o 
   6  10   1     1390.51     1352.94    142.28 o 
   7  10   1      719.70      717.26     96.04 o 
   8  10   1     1199.60     1309.06    129.43 o 
   9  10   1     1170.64     1105.82    135.59 o 
  10  10   1      726.76      734.04    115.28 o 
  11  10   1      147.69      340.08     94.58 o 
  12  10   1      215.40      213.56     67.41 o 
  13  10   1      118.72      179.59     75.64 o 
 -12  11   1       72.84      203.11     73.70 o 
 -11  11   1      141.05      115.23     66.66 o 
 -10  11   1      212.40      171.76     87.85 o 
  -9  11   1      359.03      431.51     87.40 o 
  -8  11   1      274.27      361.81     81.76 o 
  -7  11   1      293.84      294.12     79.63 o 
  -6  11   1      177.15       98.03     65.03 o 
  -5  11   1     1043.28     1021.13     70.27 o 
  -4  11   1     1005.31     1041.03     75.14 o 
  -3  11   1      941.32      941.08     65.34 o 
  -2  11   1     2603.97     2520.88    112.18 o 
  -1  11   1      650.84      696.54     46.53 o 
   0  11   1     1576.30     1517.00     92.51 o 
   1  11   1      814.20      849.09     54.01 o 
   2  11   1     2156.42     2057.43     91.36 o 
   3  11   1      860.85      764.10     78.65 o 
   4  11   1     1104.60      907.85    105.98 o 
   5  11   1     1164.95     1055.48    113.68 o 
   6  11   1      147.36       87.27     60.87 o 
   7  11   1      377.21      395.26     80.03 o 
   8  11   1      244.90      310.98     78.01 o 
   9  11   1      273.67      387.44     89.15 o 
  10  11   1      257.49      252.34     86.24 o 
  11  11   1      224.31      308.05     96.22 o 
  12  11   1       88.47       90.51     71.22 o 
 -11  12   1       58.08      114.31     67.00 o 
 -10  12   1      235.59      125.38     93.28 o 
  -9  12   1       57.52       76.04     77.91 o 
  -8  12   1      142.11      211.54     85.81 o 
  -7  12   1      600.66      639.94    102.90 o 
  -6  12   1      292.97      295.91     77.60 o 
  -5  12   1      237.46      273.09     70.58 o 
  -4  12   1      839.75      864.69     65.20 o 
  -3  12   1      474.07      465.41     52.39 o 
  -2  12   1      607.34      567.03     46.87 o 
  -1  12   1     1306.04     1239.68     69.53 o 
   0  12   1      221.05      276.92     44.56 o 
   1  12   1     1057.72     1135.10     60.82 o 
   2  12   1      579.32      578.87     44.82 o 
   3  12   1      496.57      423.16     52.25 o 
   4  12   1      888.57      800.90     69.94 o 
   5  12   1      179.43      239.08     64.53 o 
   6  12   1      278.22      226.66     74.95 o 
   7  12   1      497.89      735.29     96.78 o 
   8  12   1      213.84      104.26     73.71 o 
   9  12   1       77.54      -48.55     74.16 o 
  10  12   1      168.23       81.23     83.10 o 
  11  12   1       39.84       23.54     89.15 o 
 -10  13   1      242.86      409.00    101.95 o 
  -9  13   1      294.19      126.95     89.47 o 
  -8  13   1      894.58      714.98    119.80 o 
  -7  13   1       84.76      205.03     82.55 o 
  -6  13   1      345.96      372.93     82.60 o 
  -5  13   1      433.56      395.27     78.71 o 
  -4  13   1      518.49      664.90     93.29 o 
  -3  13   1      265.13      350.79     63.94 o 
  -2  13   1      680.94      766.03     53.72 o 
  -1  13   1     1241.77     1351.60     74.22 o 
   0  13   1     1039.35     1064.28     61.35 o 
   1  13   1     1500.70     1421.25     77.14 o 
   2  13   1      763.11      747.92     84.08 o 
   3  13   1      333.23      404.25     53.07 o 
   4  13   1      430.53      552.83    117.04 o 
   5  13   1      527.59      485.38     62.49 o 
   6  13   1      261.55      271.07     76.99 o 
   7  13   1      116.00      127.04     80.35 o 
   8  13   1      689.22      638.85    107.55 o 
   9  13   1      438.26      522.62    100.18 o 
  10  13   1      247.85      279.20    102.09 o 
  -9  14   1      123.82      101.09     89.70 o 
  -8  14   1      316.29      288.11     98.30 o 
  -7  14   1      160.10       26.76     81.29 o 
  -6  14   1      128.59      170.76     80.34 o 
  -5  14   1       51.14       29.53     68.99 o 
  -4  14   1      606.74      559.44     68.06 o 
  -3  14   1       27.19       11.92     46.60 o 
  -2  14   1       96.25       63.58     55.82 o 
  -1  14   1      258.76      298.53     65.92 o 
   0  14   1      615.81      547.23     42.84 o 
   1  14   1      224.13      132.98     46.82 o 
   2  14   1      129.92      203.58     49.16 o 
   3  14   1       41.56       25.52     45.19 o 
   4  14   1      432.10      427.70     59.09 o 
   5  14   1       47.55      126.15     54.75 o 
   6  14   1      121.85       51.51     54.59 o 
   7  14   1      199.64      128.61     59.48 o 
   8  14   1      253.42      191.84     83.61 o 
   9  14   1      177.13       16.67     82.93 o 
  -8  15   1       23.08      -47.71     88.93 o 
  -7  15   1      102.87      179.05     91.04 o 
  -6  15   1      402.80      435.79     70.15 o 
  -5  15   1      126.97       85.49     91.03 o 
  -4  15   1       99.10      190.13     57.59 o 
  -3  15   1      207.25      189.41     54.10 o 
  -2  15   1      231.66      160.41     52.29 o 
  -1  15   1      458.85      453.51     63.20 o 
   0  15   1       43.24       11.01     47.64 o 
   1  15   1      324.87      312.40     81.82 o 
   2  15   1      364.66      286.07     83.71 o 
   3  15   1      263.06      361.41     86.03 o 
   4  15   1      135.24       94.19     75.91 o 
   5  15   1      143.87      140.08     83.63 o 
   6  15   1      281.03      322.31     98.47 o 
   7  15   1      105.10       72.89     89.34 o 
   8  15   1       28.49      -11.31     89.01 o 
  -7  16   1      189.80      250.52     72.75 o 
  -6  16   1      262.98      322.87     70.57 o 
  -5  16   1      275.86      381.59     67.43 o 
  -4  16   1      302.99      275.38     73.45 o 
  -3  16   1      512.32      451.10     71.19 o 
  -2  16   1      145.48      108.43     54.09 o 
  -1  16   1      126.94      198.82     81.46 o 
   0  16   1       12.16      -61.59     68.93 o 
   1  16   1      127.89        3.33     75.94 o 
   2  16   1      168.95      241.07     86.30 o 
   3  16   1      329.27      271.93     92.58 o 
   4  16   1      466.08      498.36    101.58 o 
   5  16   1      329.69      475.07    106.12 o 
   6  16   1      292.41      440.10    110.43 o 
   7  16   1      202.43       18.20     94.95 o 
  -5  17   1      137.83       30.70     86.01 o 
  -4  17   1      161.13      112.48     90.68 o 
   2  17   1       42.58       60.54     85.52 o 
   3  17   1       76.16      130.22     83.57 o 
   4  17   1      180.41      212.25     95.96 o 
   5  17   1      161.78       97.73     91.98 o 
   2 -17   2       95.26       41.41     85.05 o 
   3 -17   2       75.45      102.00     88.90 o 
   4 -17   2       53.60       93.16     94.65 o 
   5 -17   2      102.96       92.43     97.92 o 
  -7 -16   2      114.07      197.26     89.75 o 
  -6 -16   2       42.14       96.50     82.88 o 
  -5 -16   2      171.11      129.22     88.33 o 
   0 -16   2      375.90      299.50     85.55 o 
   1 -16   2      366.94      416.18     89.72 o 
   2 -16   2      138.87      198.19     86.64 o 
   3 -16   2      122.01      209.74     90.16 o 
   4 -16   2       87.06       59.30     87.44 o 
   5 -16   2      120.68      108.13     85.63 o 
   6 -16   2       30.35       51.94     94.41 o 
   7 -16   2      133.11      267.22    105.12 o 
  -8 -15   2      322.94      251.89     93.60 o 
  -7 -15   2       68.44       64.75     82.21 o 
  -6 -15   2      323.96      391.18     91.23 o 
  -5 -15   2      220.44      204.39     80.39 o 
  -4 -15   2      194.19      114.53     80.50 o 
  -1 -15   2      286.88      318.23     77.44 o 
   0 -15   2      432.45      472.81     61.55 o 
   1 -15   2      247.30      200.39     54.23 o 
   2 -15   2      420.67      388.74     64.14 o 
   3 -15   2      325.72      307.94     90.61 o 
   4 -15   2      264.10      351.00     96.71 o 
   5 -15   2      189.87      168.56     92.25 o 
   6 -15   2      290.25      251.09     90.83 o 
   7 -15   2       94.87       16.28     93.68 o 
   8 -15   2      419.98      439.17    119.01 o 
  -9 -14   2      151.23      187.77    124.21 o 
  -8 -14   2      316.17      394.97     71.48 o 
  -7 -14   2       89.09      167.13     59.15 o 
  -6 -14   2      183.87      179.78     60.31 o 
  -5 -14   2      228.10      202.43     58.83 o 
  -4 -14   2      544.54      529.25     88.71 o 
  -3 -14   2      281.05      323.47     81.86 o 
  -1 -14   2      221.30      187.27     48.97 o 
   0 -14   2       94.25      114.28     44.62 o 
   1 -14   2      160.46      102.99     48.49 o 
   2 -14   2      283.11      311.18     55.86 o 
   3 -14   2      235.46      170.72     51.76 o 
   4 -14   2      684.86      434.98    102.50 o 
   5 -14   2      176.95      144.92     85.50 o 
   6 -14   2      182.71       25.74     76.62 o 
   7 -14   2       52.13       32.03     87.65 o 
   8 -14   2      281.77      260.40    101.96 o 
   9 -14   2      135.01       63.64    100.39 o 
 -10 -13   2      452.19      324.97     73.72 o 
  -9 -13   2      184.14      189.64     64.45 o 
  -8 -13   2      510.43      624.17    140.79 o 
  -7 -13   2      293.24      288.08     94.71 o 
  -6 -13   2      694.01      746.67     74.12 o 
  -5 -13   2      480.28      490.94     64.79 o 
  -4 -13   2      430.38      502.46     61.27 o 
  -3 -13   2      482.73      484.85     59.47 o 
  -1 -13   2      176.04      175.62     63.63 o 
   0 -13   2      521.90      611.18     84.79 o 
   1 -13   2      224.74      265.53     50.34 o 
   2 -13   2      459.84      379.80     53.57 o 
   3 -13   2      288.90      293.09     46.76 o 
   4 -13   2      417.42      246.16     73.07 o 
   5 -13   2      588.23      747.14    108.56 o 
   6 -13   2      697.01      727.84     74.40 o 
   7 -13   2      191.15      173.47     58.39 o 
   8 -13   2      416.89      358.66     66.64 o 
   9 -13   2      257.99      337.56     66.87 o 
  10 -13   2      321.90      267.87     70.41 o 
 -11 -12   2      578.96      788.82     88.24 o 
 -10 -12   2      236.15      236.84     67.70 o 
  -9 -12   2      107.24       62.35     58.86 o 
  -8 -12   2      335.06      432.77     66.43 o 
  -7 -12   2      824.50      882.38    106.85 o 
  -6 -12   2      862.64      906.97     81.31 o 
  -5 -12   2      480.75      487.97     61.21 o 
  -4 -12   2      187.46      190.44     35.88 o 
  -3 -12   2      364.98      405.86     40.66 o 
  -2 -12   2      823.24      762.83     77.87 o 
  -1 -12   2     1130.82     1031.54     73.68 o 
   0 -12   2     1190.34     1189.53     78.05 o 
   1 -12   2     1254.72     1198.01    108.36 o 
   2 -12   2      822.68      814.62     50.87 o 
   3 -12   2      453.71      474.86     43.80 o 
   4 -12   2      270.52      459.58     84.40 o 
   5 -12   2      373.20      354.52     53.56 o 
   6 -12   2      794.86      860.84     75.66 o 
   7 -12   2      902.47      824.17     78.89 o 
   8 -12   2      226.63      247.03     61.09 o 
   9 -12   2      102.43      158.25     59.14 o 
  10 -12   2      155.28       97.81     61.71 o 
  11 -12   2      471.80      654.98    120.99 o 
 -12 -11   2      802.51      858.11     95.97 o 
 -11 -11   2      152.90      102.99     64.86 o 
 -10 -11   2       61.06       69.89     59.23 o 
  -9 -11   2      301.28      320.18     62.75 o 
  -8 -11   2      397.78      420.57     64.38 o 
  -7 -11   2     1020.01      971.96     81.52 o 
  -6 -11   2     1194.55     1206.40     87.31 o 
  -5 -11   2      810.67      830.48     56.34 o 
  -4 -11   2      218.55      161.92     33.31 o 
  -3 -11   2      473.93      518.57     71.62 o 
  -2 -11   2      523.87      552.05     42.89 o 
  -1 -11   2      913.62     1033.50     70.92 o 
   0 -11   2     1172.43     1083.26     73.22 o 
   1 -11   2     1295.56     1312.84     91.86 o 
   2 -11   2      870.67      913.17     43.60 o 
   3 -11   2      656.05      671.96     47.80 o 
   4 -11   2      302.52      292.42     48.42 o 
   5 -11   2      717.05      752.87     68.56 o 
   6 -11   2     1481.76     1351.51     89.84 o 
   7 -11   2      851.64      830.32     73.18 o 
   8 -11   2      658.92      786.13     75.35 o 
   9 -11   2      304.17      182.84     59.05 o 
  10 -11   2       63.60      123.17     57.86 o 
  11 -11   2      128.56       88.27     63.65 o 
  12 -11   2      575.58      480.46     77.85 o 
 -13 -10   2      204.21      154.40     71.10 o 
 -12 -10   2      489.04      412.22    131.39 o 
 -11 -10   2      392.35      252.65    127.83 o 
 -10 -10   2      332.93      243.24     63.49 o 
  -9 -10   2      581.81      583.94     68.13 o 
  -8 -10   2      626.52      633.89     69.97 o 
  -7 -10   2      632.34      646.55     64.32 o 
  -6 -10   2      153.98      148.04     32.20 o 
  -5 -10   2     1234.02     1239.96     64.04 o 
  -4 -10   2     1404.55     1437.85     68.86 o 
  -3 -10   2      722.48      728.63     44.83 o 
  -2 -10   2     1096.36     1059.83     55.93 o 
  -1 -10   2     1949.25     1869.02     83.47 o 
   0 -10   2     1489.43     1374.66     82.95 o 
   1 -10   2     2612.71     2409.99    102.04 o 
   2 -10   2      668.11      654.13     37.70 o 
   3 -10   2      542.86      598.40     34.31 o 
   4 -10   2      853.07      972.03     73.49 o 
   5 -10   2     1258.47     1285.15     84.52 o 
   6 -10   2      161.34      144.42     43.11 o 
   7 -10   2      354.52      429.26    147.38 o 
   8 -10   2      519.22      565.31     64.24 o 
   9 -10   2      716.03      719.22     72.41 o 
  10 -10   2      433.05      381.06     85.74 o 
  11 -10   2      524.52      463.22     73.22 o 
  12 -10   2      329.66      286.43     72.79 o 
 -13  -9   2      237.37      354.60     78.13 o 
 -12  -9   2      135.52      165.70    133.86 o 
 -11  -9   2      598.74      565.85     73.86 o 
 -10  -9   2      555.45      576.40     69.36 o 
  -9  -9   2      182.25      121.96     50.89 o 
  -8  -9   2      548.50      588.72     64.81 o 
  -7  -9   2      794.84      865.39     53.77 o 
  -6  -9   2     4047.29     3966.88    158.85 o 
  -5  -9   2     1095.54     1082.26     57.58 o 
  -4  -9   2     1335.57     1353.09     64.31 o 
  -3  -9   2     2845.32     2881.24    112.13 o 
  -2  -9   2     2318.18     2276.95     94.75 o 
  -1  -9   2     1529.30     1413.49     65.24 o 
   0  -9   2     2113.54     2082.08    110.25 o 
   1  -9   2     1092.98     1105.41     46.87 o 
   2  -9   2     1778.79     1744.01     66.76 o 
   3  -9   2     1939.03     1919.56     85.98 o 
   4  -9   2     1067.44     1091.50     47.39 o 
   5  -9   2     1396.66     1247.32     82.41 o 
   6  -9   2     3515.24     3536.70    225.74 o 
   7  -9   2     1078.92     1120.72    119.54 o 
   8  -9   2      493.87      469.16     56.95 o 
   9  -9   2      305.57      358.67     60.05 o 
  10  -9   2      434.87      521.13    118.02 o 
  11  -9   2      705.00      771.71    101.92 o 
  12  -9   2      182.86      202.27     66.91 o 
  13  -9   2      253.98      232.82     72.51 o 
 -14  -8   2      109.22       96.22     99.73 o 
 -13  -8   2      121.04      117.75     65.67 o 
 -12  -8   2      385.23      355.70     69.52 o 
 -11  -8   2      502.21      556.69    161.10 o 
 -10  -8   2       95.46      118.86    127.77 o 
  -9  -8   2      282.99      322.31     57.75 o 
  -8  -8   2      866.32      928.33     55.62 o 
  -7  -8   2      294.24      314.44     53.41 o 
  -6  -8   2      452.22      470.19     38.10 o 
  -5  -8   2      381.75      426.07     36.34 o 
  -4  -8   2     4163.87     4244.89    165.99 o 
  -3  -8   2     2683.34     2527.20    118.57 o 
  -2  -8   2     5194.77     5212.63    176.14 o 
  -1  -8   2     3308.43     3213.57    106.66 o 
   0  -8   2     1290.08     1154.98     67.24 o 
   1  -8   2     2187.89     2191.98     79.92 o 
   2  -8   2     6464.18     6413.41    199.91 o 
   3  -8   2     2040.27     1964.93     82.67 o 
   4  -8   2     5157.75     5012.00    161.03 o 
   5  -8   2      457.52      518.23     33.14 o 
   6  -8   2      372.70      438.76    120.81 o 
   7  -8   2      225.11      209.07     45.60 o 
   8  -8   2      670.83      640.44     64.45 o 
   9  -8   2      201.67      201.49     49.15 o 
  10  -8   2      189.95      189.05     55.40 o 
  11  -8   2      430.61      517.19    112.17 o 
  12  -8   2      552.59      618.88     75.94 o 
  13  -8   2      157.58      227.85     68.63 o 
  14  -8   2       90.33      -51.81    101.98 o 
 -14  -7   2      263.19      325.87    117.06 o 
 -13  -7   2      419.16      449.46    113.76 o 
 -12  -7   2      410.42      494.12     69.41 o 
 -11  -7   2      190.54      234.09     55.35 o 
 -10  -7   2      298.31      320.70     78.40 o 
  -9  -7   2      193.74      253.59     37.28 o 
  -8  -7   2      195.55      274.56     49.41 o 
  -7  -7   2     1057.02      989.59     54.38 o 
  -6  -7   2     3109.27     3215.78    132.33 o 
  -5  -7   2     2880.26     2805.86    113.28 o 
  -4  -7   2     1284.68     1228.86     60.23 o 
  -3  -7   2     3162.35     3193.34    131.17 o 
  -2  -7   2     2642.74     2612.52     88.27 o 
  -1  -7   2     6054.26     6060.14    196.26 o 
   0  -7   2     4983.37     5054.14    229.11 o 
   1  -7   2     6465.53     6459.75    206.90 o 
   2  -7   2     2157.42     2209.48     77.36 o 
   3  -7   2     3806.80     3812.26    139.38 o 
   4  -7   2     1106.97     1033.62     43.74 o 
   5  -7   2     2173.20     2133.09     89.38 o 
   6  -7   2     3980.92     4029.04    151.43 o 
   7  -7   2      661.12      634.11     59.76 o 
   8  -7   2      160.60      183.94     43.70 o 
   9  -7   2      167.33      152.02     55.12 o 
  10  -7   2      223.39      185.60     52.63 o 
  11  -7   2      155.99      108.64     70.86 o 
  12  -7   2      270.78      329.07     65.97 o 
  13  -7   2      315.92      357.38    112.58 o 
  14  -7   2      218.55      121.55    105.73 o 
 -14  -6   2      326.28      303.95    110.59 o 
 -13  -6   2      287.28      161.59    100.34 o 
 -12  -6   2      186.54      155.64     56.06 o 
 -11  -6   2      361.59      394.40     57.42 o 
 -10  -6   2      348.92      388.59     41.59 o 
  -9  -6   2      645.92      695.58     49.99 o 
  -8  -6   2      470.98      533.35     40.29 o 
  -7  -6   2     2221.67     2183.72     93.70 o 
  -6  -6   2     1975.13     1978.93     84.38 o 
  -5  -6   2     2143.16     2044.47     84.08 o 
  -4  -6   2     3659.03     3762.91    176.10 o 
  -3  -6   2      377.74      365.71     27.89 o 
  -2  -6   2     3820.56     3914.13    129.01 o 
  -1  -6   2     4245.87     4352.17    144.31 o 
   0  -6   2     7509.26     7717.69    342.74 o 
   1  -6   2     5652.66     5698.44    174.74 o 
   2  -6   2     3394.10     3317.49    110.93 o 
   3  -6   2      378.03      405.78     34.72 o 
   4  -6   2     3708.28     3684.48    123.37 o 
   5  -6   2     1346.31     1347.50     61.27 o 
   6  -6   2     1810.00     1784.58     81.96 o 
   7  -6   2     1579.12     1556.26     72.17 o 
   8  -6   2      423.01      479.83     54.63 o 
   9  -6   2      770.03      760.29     67.64 o 
  10  -6   2      263.35      286.74     54.86 o 
  11  -6   2      281.23      199.13     55.19 o 
  12  -6   2      125.64       84.47     57.56 o 
  13  -6   2      435.48      580.22     76.45 o 
  14  -6   2      294.99      315.64    110.28 o 
 -15  -5   2      182.69       22.67     93.33 o 
 -14  -5   2      168.44      156.83     92.15 o 
 -13  -5   2       67.15      113.92     90.38 o 
 -12  -5   2      759.44      718.67    112.33 o 
 -11  -5   2      314.15      292.87     42.31 o 
 -10  -5   2      836.72      908.44     55.51 o 
  -9  -5   2     1851.26     1815.27     81.49 o 
  -8  -5   2      909.47      947.42     55.11 o 
  -7  -5   2     2176.76     2163.52     92.41 o 
  -6  -5   2     4315.46     4089.26    199.77 o 
  -5  -5   2     2457.39     2440.39    115.54 o 
  -4  -5   2     3126.58     3432.26    178.57 o 
  -3  -5   2     2072.96     2059.65     75.45 o 
  -2  -5   2     1773.72     1650.65     58.15 o 
  -1  -5   2    12394.46    13244.88    477.47 o 
   0  -5   2     8216.21     9010.83    328.95 o 
   1  -5   2    13365.63    14026.91    437.63 o 
   2  -5   2     1348.74     1305.30     47.25 o 
   3  -5   2     2955.27     2824.48    102.97 o 
   4  -5   2     4828.49     4917.82    154.43 o 
   5  -5   2     1568.05     1653.61     72.26 o 
   6  -5   2     5442.21     5539.16    202.42 o 
   7  -5   2     2307.48     2286.40     92.61 o 
   8  -5   2     1566.67     1491.39     71.18 o 
   9  -5   2     1568.31     1516.50     74.34 o 
  10  -5   2      871.97      861.25     72.80 o 
  11  -5   2      521.28      483.03     59.74 o 
  12  -5   2      596.92      586.24    108.89 o 
  13  -5   2      111.53      109.89     88.35 o 
  14  -5   2      144.10      106.07     95.08 o 
  15  -5   2      120.47      257.60    113.09 o 
 -15  -4   2       58.72       28.24     91.42 o 
 -14  -4   2      142.80       67.34     97.31 o 
 -13  -4   2      136.53      272.36     96.42 o 
 -12  -4   2      114.31       14.67     39.39 o 
 -11  -4   2      271.50      297.85     41.22 o 
 -10  -4   2     1401.32     1211.66    118.91 o 
  -9  -4   2     1065.42     1107.22     78.12 o 
  -8  -4   2     2500.17     2443.10    129.01 o 
  -7  -4   2      524.79      474.66     73.09 o 
  -6  -4   2      929.07      762.31    145.46 o 
  -5  -4   2     4001.05     3666.15    296.96 o 
  -4  -4   2     6389.46     7027.29    266.97 o 
  -3  -4   2     9271.11     9234.72    291.36 o 
  -2  -4   2     1088.94     1228.51     46.45 o 
  -1  -4   2     1448.39     1517.41     62.27 o 
   0  -4   2     3345.35     3506.83    131.05 o 
   1  -4   2     1308.52     1388.89     46.76 o 
   2  -4   2     1792.70     1855.71     59.61 o 
   3  -4   2     8107.64     7938.56    250.61 o 
   4  -4   2     9490.77    10124.41    309.97 o 
   5  -4   2     3806.25     3986.65    152.53 o 
   6  -4   2      614.95      549.59     49.76 o 
   7  -4   2      237.58      191.40     40.16 o 
   8  -4   2     1982.75     1892.95    110.07 o 
   9  -4   2      738.61      758.52     98.73 o 
  10  -4   2     1711.50     1535.67     97.60 o 
  11  -4   2      142.73      192.79     50.70 o 
  12  -4   2      103.18       49.91     51.53 o 
  13  -4   2      104.81        9.96     81.80 o 
  14  -4   2      103.80      104.62     97.35 o 
  15  -4   2       63.92      -24.65     96.29 o 
 -15  -3   2       79.24      154.17     94.66 o 
 -14  -3   2      199.59       83.64     97.92 o 
 -13  -3   2       36.86        9.83     83.86 o 
 -12  -3   2      157.79       93.61     79.75 o 
 -11  -3   2      511.74      608.91     60.47 o 
 -10  -3   2      964.91     1034.13     82.58 o 
  -9  -3   2     2861.43     2809.96    147.09 o 
  -8  -3   2     1298.30     1235.80    103.62 o 
  -7  -3   2     1035.92     1013.72     64.81 o 
  -6  -3   2     2131.50     2093.64    105.07 o 
  -5  -3   2      987.81     1134.18     54.27 o 
  -4  -3   2    10236.87    10485.26    365.06 o 
  -3  -3   2     6029.66     6204.51    226.38 o 
  -2  -3   2     2556.44     2529.21     77.91 o 
  -1  -3   2     7902.89     7890.76    283.08 o 
   0  -3   2     2602.44     2832.30    105.60 o 
   1  -3   2     6228.15     6465.95    244.91 o 
   2  -3   2     2106.20     2087.62     85.05 o 
   3  -3   2     6693.29     6588.13    209.15 o 
   4  -3   2     7774.52     8232.79    386.15 o 
   5  -3   2     1279.21     1345.35     87.30 o 
   6  -3   2     2327.24     2214.85    121.86 o 
   7  -3   2     1382.49     1293.07     80.53 o 
   8  -3   2     1778.44     1654.27     97.71 o 
   9  -3   2     2922.62     2742.48    144.64 o 
  10  -3   2      658.66      668.61     61.87 o 
  11  -3   2      723.50      787.85    117.33 o 
  12  -3   2      179.11      161.55     71.11 o 
  13  -3   2       39.75       23.29     73.53 o 
  14  -3   2      218.53      166.02     86.46 o 
  15  -3   2       47.70      -14.39     91.65 o 
 -15  -2   2      296.01      290.86    110.87 o 
 -14  -2   2      383.89      496.49    110.54 o 
 -13  -2   2      482.68      505.96     99.04 o 
 -12  -2   2      516.49      566.82     98.63 o 
 -11  -2   2      326.87      419.36     84.48 o 
 -10  -2   2     2682.35     2668.36    137.33 o 
  -9  -2   2     1758.27     1647.05     97.02 o 
  -8  -2   2     2950.50     2906.60    159.04 o 
  -7  -2   2     1535.65     1419.06     83.56 o 
  -6  -2   2     3456.39     3500.43    174.35 o 
  -5  -2   2     1751.96     1796.16     88.15 o 
  -4  -2   2     4941.45     4834.92    214.37 o 
  -3  -2   2    11435.97    11455.26    414.91 o 
  -2  -2   2     5391.62     5675.42    193.59 o 
  -1  -2   2    13549.72    13749.63    480.41 o 
   0  -2   2    28129.07    28549.18   1266.34 o 
   1  -2   2    10416.56    10906.79    407.48 o 
   2  -2   2     8190.08     8142.26    339.35 o 
   3  -2   2    10328.52    10696.61    382.29 o 
   4  -2   2     4709.57     4595.33    219.58 o 
   5  -2   2     1442.40     1337.53     78.69 o 
   6  -2   2     3409.83     3536.04    180.53 o 
   7  -2   2     1426.67     1452.76     81.93 o 
   8  -2   2     3064.77     3058.80    147.91 o 
   9  -2   2     1648.94     1599.92     95.38 o 
  10  -2   2     2129.89     2054.64    118.96 o 
  11  -2   2      270.76      308.10     50.09 o 
  12  -2   2      621.42      653.83    102.43 o 
  13  -2   2      618.71      516.92    103.46 o 
  14  -2   2      428.19      435.87    107.50 o 
  15  -2   2      431.14      420.86    103.59 o 
 -15  -1   2      301.83      195.36    108.42 o 
 -14  -1   2      998.81     1401.27    153.21 o 
 -13  -1   2      229.38      263.20     90.96 o 
 -12  -1   2     1624.58     1637.59    149.07 o 
 -11  -1   2      519.47      565.07     93.78 o 
 -10  -1   2      870.99      760.77    100.27 o 
  -9  -1   2      801.80      765.22     67.36 o 
  -8  -1   2      637.50      605.85     47.67 o 
  -7  -1   2     1137.74     1128.51     64.40 o 
  -6  -1   2     1902.97     1935.84     97.61 o 
  -5  -1   2      724.42      726.10     45.38 o 
  -4  -1   2     6381.44     6512.22    250.22 o 
  -3  -1   2     1285.26     1293.07     55.95 o 
  -2  -1   2    13382.28    13373.17    603.99 o 
  -1  -1   2    27215.37    28185.14    852.29 o 
   0  -1   2     3757.50     3564.14    130.24 o 
   1  -1   2    23647.58    24947.07    718.95 o 
   2  -1   2    13234.31    13151.55    474.09 o 
   3  -1   2     1376.88     1409.14     55.97 o 
   4  -1   2     6664.15     6824.96    306.19 o 
   5  -1   2      575.07      586.86     41.57 o 
   6  -1   2     1915.90     1862.29     97.07 o 
   7  -1   2     1119.71     1155.98     71.58 o 
   8  -1   2      557.10      546.56     62.98 o 
   9  -1   2      799.71      928.86     63.81 o 
  10  -1   2      974.84     1015.20    179.19 o 
  11  -1   2      454.46      353.82     51.28 o 
  12  -1   2     1320.33     1244.07    133.93 o 
  13  -1   2      192.04      198.02     83.86 o 
  14  -1   2      739.24      719.85    119.95 o 
  15  -1   2      290.03      269.12    102.59 o 
 -15   0   2      100.18      145.45    100.14 o 
 -14   0   2     1487.51     1324.99    151.08 o 
 -13   0   2      369.40      289.74     93.22 o 
 -12   0   2      117.17       99.28     78.74 o 
 -11   0   2      311.34      341.45     80.26 o 
 -10   0   2      406.30      456.48     76.32 o 
  -9   0   2      252.16      290.73     41.42 o 
  -8   0   2     1168.71     1172.18     69.65 o 
  -7   0   2      790.87      854.50     46.84 o 
  -6   0   2      316.63      317.66     32.83 o 
  -5   0   2     1129.70     1207.13     55.03 o 
  -4   0   2     1045.71     1055.08     47.14 o 
  -3   0   2      664.89      737.33     45.99 o 
  -2   0   2      296.14      280.23     33.89 o 
  -1   0   2    11972.54    12353.52    565.98 o 
   0   0   2    33758.23    34383.43   1240.60 o 
   1   0   2    12428.46    12941.18    468.19 o 
   2   0   2      333.24      334.74     22.31 o 
   3   0   2      501.21      585.89     53.99 o 
   4   0   2     1095.30     1073.27     60.05 o 
   5   0   2     1384.09     1308.33     71.40 o 
   6   0   2      220.46      253.53     32.72 o 
   7   0   2     1148.81     1106.94     68.58 o 
   8   0   2     1475.12     1444.22     83.53 o 
   9   0   2      283.48      307.94     43.50 o 
  10   0   2      300.35      342.25     46.87 o 
  11   0   2      421.56      517.56     87.44 o 
  12   0   2      170.77      249.80     80.07 o 
  13   0   2      514.50      538.09    104.12 o 
  14   0   2     1304.30     1383.54    153.34 o 
  15   0   2       74.25       41.02     96.45 o 
 -15   1   2      333.07      514.15    115.28 o 
 -14   1   2     1036.06     1136.85    145.14 o 
 -13   1   2      245.05      362.42     94.11 o 
 -12   1   2     1597.25     1502.38    150.19 o 
 -11   1   2      464.36      646.13     93.32 o 
 -10   1   2      899.43      955.34     98.73 o 
  -9   1   2      970.41      915.94    101.37 o 
  -8   1   2      657.23      616.07     38.17 o 
  -7   1   2     1083.11      970.75     50.97 o 
  -6   1   2     1841.79     1869.06     79.43 o 
  -5   1   2      772.60      712.43     36.46 o 
  -4   1   2     6726.80     6783.15    310.83 o 
  -3   1   2     1532.68     1408.05     70.70 o 
  -2   1   2    12631.34    12956.95    603.75 o 
  -1   1   2    24586.33    25406.73   1003.75 o 
   0   1   2     3771.72     3592.31    232.71 o 
   1   1   2    26343.61    27306.02    940.22 o 
   3   1   2     1192.48     1194.67     95.32 o 
   4   1   2     6275.52     6514.26    429.39 o 
   5   1   2      535.92      528.28     53.41 o 
   6   1   2     1964.54     1838.80    101.03 o 
   7   1   2     1187.13     1169.08     68.97 o 
   8   1   2      511.73      578.40     49.05 o 
   9   1   2      663.60      706.20     59.12 o 
  10   1   2      939.47     1009.57     93.35 o 
  11   1   2      517.12      366.28     81.29 o 
  12   1   2     1315.00     1280.45    129.16 o 
  13   1   2      174.83      145.13     82.68 o 
  14   1   2      707.67      836.97    122.18 o 
  15   1   2      266.90      266.26    103.55 o 
 -15   2   2      323.07      328.78    111.87 o 
 -14   2   2      363.94      271.27    101.69 o 
 -13   2   2      551.43      629.14    103.42 o 
 -12   2   2      551.30      421.45     93.79 o 
 -11   2   2      222.53      217.24     76.80 o 
 -10   2   2     2517.20     2478.41    208.35 o 
  -9   2   2     1653.19     1709.97    104.96 o 
  -8   2   2     3349.32     3386.28    130.76 o 
  -7   2   2     1531.64     1624.93     89.98 o 
  -6   2   2     3796.84     3857.83    211.69 o 
  -5   2   2     1618.88     1551.73     90.06 o 
  -4   2   2     4610.00     4441.05    220.60 o 
  -3   2   2    11846.11    11464.42    529.56 o 
  -2   2   2     6763.15     7075.75    289.11 o 
  -1   2   2    12534.52    12705.59    619.75 o 
   0   2   2    28257.93    28458.64   1280.78 o 
   1   2   2    11417.82    11898.30    525.56 o 
   2   2   2     6691.86     6700.35    515.44 o 
   3   2   2    10062.99    10029.91    711.39 o 
   4   2   2     5024.15     4874.58    224.62 o 
   5   2   2     1534.13     1541.14     78.26 o 
   6   2   2     3087.25     3169.87    223.90 o 
   7   2   2     1419.54     1358.45     78.01 o 
   8   2   2     2732.46     2788.80    144.75 o 
   9   2   2     1770.82     1727.71     94.29 o 
  10   2   2     2301.62     2432.72    179.97 o 
  11   2   2      375.60      413.72     82.95 o 
  12   2   2      599.12      658.75     98.43 o 
  13   2   2      532.12      583.26    106.82 o 
  14   2   2      469.87      426.58     96.62 o 
  15   2   2      387.85      333.94    110.91 o 
 -15   3   2       55.99      -81.72     97.62 o 
 -14   3   2      163.85      230.43     93.97 o 
 -13   3   2       50.87       55.98     80.34 o 
 -12   3   2      129.97      233.97     79.80 o 
 -11   3   2      638.47      588.55     67.23 o 
 -10   3   2      778.05      757.20     74.01 o 
  -9   3   2     2964.74     2882.03    155.30 o 
  -8   3   2     1288.44     1385.41     86.27 o 
  -7   3   2     1047.77      998.07     67.74 o 
  -6   3   2     1930.74     1924.88    107.52 o 
  -5   3   2     1201.59     1209.19     69.37 o 
  -4   3   2     9338.04     9319.92    465.13 o 
  -3   3   2     6141.56     6052.74    422.34 o 
  -2   3   2     2053.72     1974.89    115.29 o 
  -1   3   2     7092.15     7506.82    505.67 o 
   0   3   2     2639.44     2690.58    187.48 o 
   1   3   2     6947.95     7132.84    315.46 o 
   2   3   2     2624.63     2517.22    155.95 o 
   3   3   2     6694.30     6845.69    453.64 o 
   4   3   2     8757.65     9058.44    581.19 o 
   5   3   2      916.82      921.39     95.38 o 
   6   3   2     2590.39     2523.32    122.03 o 
   7   3   2     1389.56     1315.60     77.10 o 
   8   3   2     1811.23     1663.73     92.26 o 
   9   3   2     2846.93     2741.62    139.06 o 
  10   3   2      861.88      982.10    104.62 o 
  11   3   2      598.94      515.20     90.25 o 
  12   3   2      231.11      230.60     76.20 o 
  13   3   2       27.64       38.23     73.53 o 
  14   3   2      256.48      275.04     99.18 o 
  15   3   2       64.22      138.76     99.97 o 
 -15   4   2       60.19      -20.68     95.02 o 
 -14   4   2      126.46        1.34     88.71 o 
 -13   4   2      141.53      257.74     90.08 o 
 -12   4   2      147.22      155.87     53.48 o 
 -11   4   2      201.53      267.45     54.60 o 
 -10   4   2     1641.56     1472.30     93.15 o 
  -9   4   2      961.13      942.64     75.28 o 
  -8   4   2     2422.34     2382.63    133.26 o 
  -7   4   2      315.50      269.08     45.31 o 
  -6   4   2      790.91      701.84     50.87 o 
  -5   4   2     3793.67     3782.43    262.44 o 
  -4   4   2     7401.64     8027.22    500.26 o 
  -3   4   2     9154.24     9186.57    433.60 o 
  -2   4   2     1267.02     1420.46     70.73 o 
  -1   4   2     1588.93     1617.81    111.39 o 
   0   4   2     3346.48     3467.31    234.33 o 
   1   4   2     1204.65     1232.93     69.95 o 
   2   4   2     1531.18     1575.71     85.38 o 
   3   4   2     8336.02     8109.41    542.25 o 
   4   4   2     8354.87     8876.34    670.47 o 
   5   4   2     4147.46     4208.45    287.35 o 
   6   4   2      748.06      764.16     48.31 o 
   7   4   2      417.72      524.24     39.84 o 
   8   4   2     2023.56     2045.04    107.87 o 
   9   4   2      824.30      824.79     68.04 o 
  10   4   2     1525.50     1421.60    141.35 o 
  11   4   2      194.84      256.26     74.30 o 
  12   4   2       79.66       61.27     79.38 o 
  13   4   2      101.94       12.44     83.59 o 
  14   4   2      112.50      133.07     96.75 o 
  15   4   2       62.00       79.88    102.06 o 
 -15   5   2      166.16        0.21     95.48 o 
 -14   5   2      159.61      222.76     96.29 o 
 -13   5   2       86.11      101.18     60.39 o 
 -12   5   2      678.98      636.82     74.47 o 
 -11   5   2      420.55      456.34     62.54 o 
 -10   5   2      773.46      767.62     73.70 o 
  -9   5   2     1654.93     1552.51    103.98 o 
  -8   5   2     1075.27     1241.34    147.13 o 
  -7   5   2     2252.74     2197.42    120.01 o 
  -6   5   2     4740.28     4737.64    305.38 o 
  -5   5   2     1918.91     1862.41    172.15 o 
  -4   5   2     3688.71     4067.85    184.59 o 
  -3   5   2     2524.67     2610.03    114.93 o 
  -2   5   2     1635.68     1581.34     85.71 o 
  -1   5   2    12406.92    12983.99    852.01 o 
   0   5   2     8150.38     9065.73    587.65 o 
   1   5   2    13497.39    14102.54    530.75 o 
   2   5   2     1347.49     1314.78     67.07 o 
   3   5   2     2536.47     2518.03    130.46 o 
   4   5   2     4215.02     4273.59    332.99 o 
   5   5   2     2161.31     2163.56    141.85 o 
   6   5   2     5052.29     4876.14    379.30 o 
   7   5   2     2199.95     2115.96    116.10 o 
   8   5   2     1345.68     1274.93     82.70 o 
   9   5   2     1864.38     1746.44    151.91 o 
  10   5   2      895.55      855.60     76.68 o 
  11   5   2      394.24      351.19     92.75 o 
  12   5   2      697.84      518.82    103.90 o 
  13   5   2       89.66      172.32     94.62 o 
  14   5   2      150.84      331.34    105.97 o 
  15   5   2      134.13      340.28    112.89 o 
 -14   6   2      297.49      339.83    103.10 o 
 -13   6   2      328.15      277.17     69.89 o 
 -12   6   2      172.64      109.65     59.73 o 
 -11   6   2      316.54      323.38     62.31 o 
 -10   6   2      264.52      193.23    107.43 o 
  -9   6   2      800.99      924.56     72.19 o 
  -8   6   2      398.88      366.22     51.79 o 
  -7   6   2     2085.85     2255.62    180.69 o 
  -6   6   2     1871.35     1896.03    163.42 o 
  -5   6   2     1777.68     1746.36    156.75 o 
  -4   6   2     3492.27     3524.51    179.96 o 
  -3   6   2      326.73      282.99     33.08 o 
  -2   6   2     3851.05     3934.53    191.37 o 
  -1   6   2     4758.67     4735.53    297.04 o 
   0   6   2     7521.86     7512.44    501.71 o 
   1   6   2     5181.33     5194.80    210.98 o 
   2   6   2     3419.78     3486.79    134.05 o 
   3   6   2      337.57      389.80     29.01 o 
   4   6   2     4018.30     4044.87    267.69 o 
   5   6   2     1639.64     1669.65    120.39 o 
   6   6   2     1936.44     1857.20    147.67 o 
   7   6   2     1680.01     1857.34    144.72 o 
   8   6   2      517.47      526.34     75.95 o 
   9   6   2      638.78      665.49     95.05 o 
  10   6   2      304.17      332.25     74.66 o 
  11   6   2      334.64      317.37     88.50 o 
  12   6   2      127.89      184.86     89.70 o 
  13   6   2      379.75      441.22    110.62 o 
  14   6   2      333.87      529.12    116.61 o 
 -14   7   2      295.98      255.46    135.69 o 
 -13   7   2      415.20      464.98     76.44 o 
 -12   7   2      386.82      430.82     71.82 o 
 -11   7   2      192.82      196.28     58.90 o 
 -10   7   2      330.89      344.59     59.67 o 
  -9   7   2      177.97      155.74     48.98 o 
  -8   7   2      182.12      199.31     81.79 o 
  -7   7   2      918.15      983.89    106.23 o 
  -6   7   2     3438.43     3633.62    250.77 o 
  -5   7   2     2823.07     2785.37    213.46 o 
  -4   7   2     1378.25     1364.53     78.81 o 
  -3   7   2     3448.89     3609.21    168.28 o 
  -2   7   2     2501.55     2446.23    129.97 o 
  -1   7   2     6110.75     6126.00    402.23 o 
   0   7   2     4977.10     4898.31    335.43 o 
   1   7   2     6520.86     6567.90    250.51 o 
   2   7   2     2299.66     2263.69     92.03 o 
   3   7   2     3498.39     3473.88    176.87 o 
   4   7   2     1058.09     1002.94     97.12 o 
   5   7   2     2199.72     2381.07    173.48 o 
   6   7   2     3727.89     3580.99    283.70 o 
   7   7   2      749.72      853.61     89.00 o 
   8   7   2      152.92      156.91     63.00 o 
   9   7   2      167.21      205.20     70.04 o 
  10   7   2      203.09      135.90     68.57 o 
  11   7   2      160.67      166.92     58.37 o 
  12   7   2      285.78      332.30    101.04 o 
  13   7   2      314.13      397.32    110.20 o 
  14   7   2      192.09      165.76    105.03 o 
 -14   8   2       93.63       57.92     91.84 o 
 -13   8   2      146.50       91.27     64.48 o 
 -12   8   2      428.75      508.41     95.92 o 
 -11   8   2      430.15      414.38    117.96 o 
 -10   8   2      137.24      118.51     52.04 o 
  -9   8   2      283.26      316.35     67.62 o 
  -8   8   2      830.87      822.99    101.08 o 
  -7   8   2      280.43      246.54     62.90 o 
  -6   8   2      531.28      604.16     79.35 o 
  -5   8   2      441.62      523.94     50.24 o 
  -4   8   2     4354.22     4400.06    212.92 o 
  -3   8   2     2477.58     2423.43    129.62 o 
  -2   8   2     5652.02     5776.42    262.27 o 
  -1   8   2     3065.07     2705.39    214.33 o 
   0   8   2     1226.44     1083.24     99.21 o 
   1   8   2     2424.58     2450.37     96.62 o 
   2   8   2     6184.70     5986.72    241.00 o 
   3   8   2     2109.77     2033.75    103.12 o 
   4   8   2     5092.82     4791.33    236.68 o 
   5   8   2      352.41      339.17     60.89 o 
   6   8   2      309.03      281.46     60.65 o 
   7   8   2      240.91      197.66     61.35 o 
   8   8   2      690.16      780.80     94.23 o 
   9   8   2      195.50      201.22     73.61 o 
  10   8   2      135.43      122.70     74.05 o 
  11   8   2      521.65      551.06    101.34 o 
  12   8   2      501.72      499.13     75.62 o 
  13   8   2      139.90       46.92    100.61 o 
  14   8   2      102.88      182.88    108.80 o 
 -13   9   2      242.33      211.11     70.59 o 
 -12   9   2      157.19      249.10     67.91 o 
 -11   9   2      674.10      589.67     89.45 o 
 -10   9   2      548.00      527.44     88.50 o 
  -9   9   2      214.29      170.47     68.81 o 
  -8   9   2      589.08      627.27     91.11 o 
  -7   9   2      788.24      831.03    100.71 o 
  -6   9   2     3938.93     4174.44    301.24 o 
  -5   9   2     1172.89     1079.05     73.42 o 
  -4   9   2     1295.17     1216.27     80.97 o 
  -3   9   2     2646.25     2484.91    139.58 o 
  -2   9   2     2217.90     2208.30    120.90 o 
  -1   9   2     1346.14     1322.70    112.97 o 
   0   9   2     2201.18     2227.41    113.18 o 
   1   9   2     1181.98     1130.92     56.68 o 
   2   9   2     1864.47     1827.89     79.50 o 
   3   9   2     2138.09     2124.79     88.41 o 
   4   9   2     1131.13     1056.78     66.35 o 
   5   9   2     1364.07     1242.12    117.67 o 
   6   9   2     3544.96     3445.40    261.57 o 
   7   9   2     1087.25     1026.70    110.48 o 
   8   9   2      460.85      382.61     79.42 o 
   9   9   2      246.28      205.32     69.59 o 
  10   9   2      421.50      351.51     83.93 o 
  11   9   2      634.54      702.02    113.95 o 
  12   9   2      149.62      134.69     64.30 o 
  13   9   2      273.21      379.71    115.39 o 
 -13  10   2      243.13      309.13     77.79 o 
 -12  10   2      475.49      426.35     77.30 o 
 -11  10   2      473.05      527.92    188.21 o 
 -10  10   2      389.83      410.23     88.21 o 
  -9  10   2      634.59      633.80    102.97 o 
  -8  10   2      615.48      736.45    104.38 o 
  -7  10   2      516.59      548.16     92.32 o 
  -6  10   2      200.97      116.05     63.71 o 
  -5  10   2     1304.26     1214.76    124.33 o 
  -4  10   2     1224.72     1260.78     85.44 o 
  -3  10   2      622.02      640.67     54.55 o 
  -2  10   2      942.30     1044.18     70.57 o 
  -1  10   2     2012.85     1928.35    145.97 o 
   0  10   2     1404.14     1451.01     85.64 o 
   1  10   2     2668.54     2548.21    106.62 o 
   2  10   2      819.18      843.53     44.83 o 
   3  10   2      591.58      639.66     41.68 o 
   4  10   2      958.05     1007.66     71.10 o 
   5  10   2     1257.38     1274.16    122.84 o 
   6  10   2      140.44      155.85     57.08 o 
   7  10   2      438.76      475.63     77.02 o 
   8  10   2      566.68      632.67     91.97 o 
   9  10   2      645.47      585.58     97.78 o 
  10  10   2      353.07      227.22     84.23 o 
  11  10   2      452.34      392.12     97.73 o 
  12  10   2      350.76      421.24     76.50 o 
 -12  11   2      744.06      824.97     95.30 o 
 -11  11   2       94.64      121.35     65.77 o 
 -10  11   2       72.51       86.20     82.59 o 
  -9  11   2      206.81      159.62     83.19 o 
  -8  11   2      445.58      406.54     91.78 o 
  -7  11   2      977.31      955.57    118.90 o 
  -6  11   2     1184.24     1292.02    129.23 o 
  -5  11   2      856.24      851.67     66.55 o 
  -4  11   2      243.46      231.04     40.53 o 
  -3  11   2      541.95      597.05     55.89 o 
  -2  11   2      625.12      709.13     57.63 o 
  -1  11   2     1033.00     1095.35     59.52 o 
   0  11   2     1190.72     1184.80     75.54 o 
   1  11   2     1188.65     1163.19     62.56 o 
   2  11   2      735.44      725.29     47.68 o 
   3  11   2      605.33      653.76     57.66 o 
   4  11   2      271.84      326.71     85.20 o 
   5  11   2      635.57      657.79     88.18 o 
   6  11   2     1563.43     1267.26    126.48 o 
   7  11   2      897.62      938.94    104.31 o 
   8  11   2      584.29      695.50    100.62 o 
   9  11   2      439.17      633.17     96.46 o 
  10  11   2       46.37      -32.50     76.01 o 
  11  11   2      192.52      110.76     86.33 o 
  12  11   2      605.33      620.89    115.43 o 
 -11  12   2      484.98      499.20     83.11 o 
 -10  12   2      207.98      114.57     83.35 o 
  -9  12   2       70.30      138.98     82.72 o 
  -8  12   2      280.41      314.64     94.21 o 
  -7  12   2      932.05      905.29    112.60 o 
  -6  12   2      934.19     1124.79    118.11 o 
  -5  12   2      406.04      488.40     80.72 o 
  -4  12   2      263.27      318.72     50.08 o 
  -3  12   2      401.38      402.39     50.30 o 
  -2  12   2      923.80      953.35     55.25 o 
  -1  12   2     1127.59     1172.33     63.99 o 
   0  12   2     1163.33     1122.53     62.71 o 
   1  12   2     1299.58     1287.15     94.73 o 
   2  12   2      758.43      722.88     63.95 o 
   3  12   2      380.94      370.34     49.96 o 
   4  12   2      213.07      252.53     67.10 o 
   5  12   2      399.92      546.06     60.88 o 
   6  12   2      736.47      899.11    106.90 o 
   7  12   2      851.85     1002.97    109.91 o 
   8  12   2      247.51      199.71     78.76 o 
   9  12   2      136.42      130.30     80.77 o 
  10  12   2      186.74      187.25     87.35 o 
  11  12   2      572.22      814.82    123.17 o 
 -10  13   2      430.78      408.20    106.65 o 
  -9  13   2      181.45       73.11     84.78 o 
  -8  13   2      516.08      592.45    107.76 o 
  -7  13   2      214.24      190.90     84.68 o 
  -6  13   2      692.48      554.20     99.17 o 
  -5  13   2      476.82      508.02     90.64 o 
  -4  13   2      443.63      542.17     87.99 o 
  -3  13   2      391.35      426.08     55.87 o 
  -2  13   2      644.43      656.79     76.63 o 
  -1  13   2      196.21      208.81     36.91 o 
   0  13   2      529.48      580.80     45.74 o 
   1  13   2      200.45      210.42     44.39 o 
   2  13   2      462.47      342.91     51.29 o 
   3  13   2      361.55      361.32     51.25 o 
   4  13   2      409.02      445.09     54.76 o 
   5  13   2      625.24      602.92     98.37 o 
   6  13   2      707.51      813.79    101.36 o 
   7  13   2      256.30      262.98     58.94 o 
   8  13   2      416.94      334.39     85.19 o 
   9  13   2      246.39      199.74     87.85 o 
  10  13   2      361.33      337.62     99.68 o 
  -9  14   2      158.95      203.52     94.43 o 
  -8  14   2      258.83      295.56     98.34 o 
  -7  14   2       67.89      205.90     89.18 o 
  -6  14   2      155.03      225.74     82.63 o 
  -5  14   2      257.57      229.41     78.29 o 
  -4  14   2      490.02      525.41     92.26 o 
  -3  14   2      323.18      326.24     57.54 o 
  -2  14   2      377.56      517.29     48.95 o 
  -1  14   2      197.88      283.67     41.90 o 
   0  14   2       98.08       87.68     67.61 o 
   1  14   2      192.62      259.40     75.80 o 
   2  14   2      314.68      341.59     77.92 o 
   3  14   2      208.72      250.10     77.58 o 
   4  14   2      730.16      873.49    105.44 o 
   5  14   2      159.38      161.39     80.22 o 
   6  14   2      175.92      137.47     86.33 o 
   7  14   2       67.64       75.51     85.31 o 
   8  14   2      298.06      165.93     94.41 o 
   9  14   2      141.98      120.60     95.62 o 
  -8  15   2      304.43      224.60     99.35 o 
  -7  15   2       72.28      -18.26     86.47 o 
  -6  15   2      367.56      509.57     99.56 o 
  -5  15   2      150.13      142.88     57.63 o 
  -4  15   2      225.59      273.26     78.43 o 
  -3  15   2      311.89      335.04     71.85 o 
  -2  15   2      289.44      277.62     56.16 o 
  -1  15   2      351.55      465.13     62.74 o 
   0  15   2      417.86      424.85     64.45 o 
   1  15   2      198.19      258.62     77.41 o 
   2  15   2      439.94      481.34     89.00 o 
   3  15   2      254.42      270.62     82.51 o 
   4  15   2      220.13      320.72     89.97 o 
   5  15   2      255.10      163.32     86.07 o 
   6  15   2      239.29      327.05     96.34 o 
   7  15   2       75.05        3.25     87.71 o 
   8  15   2      430.83      477.38    113.46 o 
  -7  16   2      126.61       59.01     93.56 o 
  -6  16   2       26.54       -0.01     90.75 o 
  -5  16   2      152.75      127.03     60.27 o 
  -4  16   2      123.56      177.16     61.80 o 
  -3  16   2      127.43      197.10    123.08 o 
  -2  16   2      120.26      139.34     81.15 o 
  -1  16   2      306.57      309.38     89.78 o 
   0  16   2      397.00      332.36     65.39 o 
   1  16   2      328.90      506.64     93.25 o 
   2  16   2      176.94      192.11     87.78 o 
   3  16   2      128.57      183.83     87.16 o 
   4  16   2       96.33       93.49     83.78 o 
   5  16   2      136.85      153.36     94.48 o 
   6  16   2       47.13       67.25     92.39 o 
   7  16   2      125.07      -23.91     93.41 o 
  -5  17   2       87.22       85.13     64.33 o 
  -4  17   2       79.15      106.28     62.17 o 
  -3  17   2      100.13      267.97     97.28 o 
  -2  17   2       66.99       85.07     83.67 o 
  -1  17   2      346.92      442.55    102.09 o 
   0  17   2       65.53      109.01     91.81 o 
   1  17   2      438.88      580.32     77.92 o 
   2  17   2      100.25      145.00     90.97 o 
   3  17   2       72.24       83.07     91.68 o 
   4  17   2       49.36      -33.31     90.18 o 
   5  17   2      105.21      196.46     96.24 o 
   1 -17   3       74.85       -1.24     55.49 o 
   2 -17   3      200.49      132.03     90.86 o 
   3 -17   3       83.36       25.15     90.22 o 
   4 -17   3      261.20      265.35    101.83 o 
  -6 -16   3       82.06      -19.14     88.50 o 
  -5 -16   3      182.79       60.87     84.85 o 
  -1 -16   3       76.96       30.38     72.94 o 
   0 -16   3       16.13       25.97     49.77 o 
   1 -16   3       77.57       74.11     55.17 o 
   2 -16   3      157.64      137.72     57.96 o 
   3 -16   3      159.03      196.24     88.57 o 
   4 -16   3      232.08      273.92     96.83 o 
   5 -16   3      200.74      115.12     97.83 o 
   6 -16   3       73.83      110.02     88.80 o 
  -8 -15   3      152.22      231.02     93.31 o 
  -7 -15   3      204.01      247.71     90.93 o 
  -6 -15   3      247.31      213.79     87.54 o 
  -5 -15   3      211.67      249.55     85.66 o 
  -4 -15   3      271.35      432.24     91.13 o 
  -2 -15   3      539.84      475.26     87.48 o 
  -1 -15   3      212.64      176.92     51.93 o 
   0 -15   3      271.06      251.80     56.20 o 
   1 -15   3      242.33      167.08     55.13 o 
   2 -15   3      467.62      533.58     68.77 o 
   3 -15   3      163.88      186.24     57.72 o 
   4 -15   3      262.50      219.37     92.49 o 
   5 -15   3      229.69      442.95    103.81 o 
   6 -15   3      317.62      335.41    105.06 o 
   7 -15   3      164.00      251.46    104.22 o 
   8 -15   3      144.20      154.78    106.25 o 
  -9 -14   3      257.70      124.19     88.99 o 
  -8 -14   3       89.99       79.92     87.87 o 
  -7 -14   3      277.84      328.75     87.27 o 
  -6 -14   3       14.78       79.86     78.33 o 
  -5 -14   3      144.34      194.79     75.62 o 
  -4 -14   3      153.22      139.82     74.25 o 
  -3 -14   3      713.76      710.90    102.88 o 
  -2 -14   3      241.53      260.92     50.09 o 
  -1 -14   3      156.27      206.39     67.88 o 
   0 -14   3      780.23      850.80     69.69 o 
   1 -14   3      179.33      140.87     63.84 o 
   2 -14   3      245.20      252.10     54.60 o 
   3 -14   3      637.86      598.04     68.23 o 
   4 -14   3      102.61      128.22     82.78 o 
   5 -14   3      123.72      144.87     89.18 o 
   6 -14   3       16.85       44.96     87.49 o 
   7 -14   3      310.35      340.30    103.80 o 
   8 -14   3       98.05       82.19     99.34 o 
   9 -14   3      266.02      221.36     98.33 o 
 -10 -13   3       65.72       90.74     93.87 o 
  -9 -13   3      249.24      171.22     62.79 o 
  -8 -13   3      105.57      106.60     57.59 o 
  -7 -13   3       29.18      138.65     74.52 o 
  -6 -13   3      181.73      203.84     77.67 o 
  -5 -13   3       77.42       37.97     66.83 o 
  -4 -13   3      365.39      281.54     49.09 o 
  -3 -13   3      316.75      127.32     79.94 o 
  -2 -13   3      108.62      153.29     42.28 o 
  -1 -13   3      318.57      387.02     81.52 o 
   0 -13   3      295.61      360.23     50.46 o 
   1 -13   3      295.03      354.16     52.24 o 
   2 -13   3       91.08       94.15     46.83 o 
   3 -13   3      245.66      337.99     57.87 o 
   4 -13   3      229.81      248.52    135.03 o 
   5 -13   3       67.72       90.31     76.47 o 
   6 -13   3      185.81      119.99     40.14 o 
   7 -13   3       51.39      314.34     94.15 o 
   8 -13   3      141.45       88.40     82.05 o 
   9 -13   3      371.20      450.53    109.99 o 
  10 -13   3       61.27       37.67     96.99 o 
 -11 -12   3       55.25       41.71     67.15 o 
 -10 -12   3      377.57      441.22     99.06 o 
  -9 -12   3      129.59      223.56     63.64 o 
  -8 -12   3      184.42      168.56     59.14 o 
  -7 -12   3      217.30      255.79     87.81 o 
  -6 -12   3      667.04      724.64     70.24 o 
  -5 -12   3      277.65      395.24     50.16 o 
  -4 -12   3      649.01      627.60     57.87 o 
  -3 -12   3      709.72      690.72     48.80 o 
  -2 -12   3      928.15      937.91     75.45 o 
  -1 -12   3      396.95      443.99     50.60 o 
   0 -12   3      894.60      956.76    119.70 o 
   1 -12   3      560.05      588.17     58.55 o 
   2 -12   3      669.21      641.71     62.78 o 
   3 -12   3      717.66      763.00     52.06 o 
   4 -12   3      440.64      491.95     44.96 o 
   5 -12   3      217.75      206.75     47.79 o 
   6 -12   3      660.27      760.00    106.74 o 
   7 -12   3      293.11      270.62     57.72 o 
   8 -12   3      179.19      148.00     57.30 o 
   9 -12   3      116.33      116.36     59.24 o 
  10 -12   3      329.02      354.58     69.57 o 
  11 -12   3       50.79      -41.02     64.60 o 
 -12 -11   3      212.27      321.85     77.21 o 
 -11 -11   3      340.08      350.21     69.47 o 
 -10 -11   3      275.94      270.35     66.65 o 
  -9 -11   3      282.35      233.64     63.27 o 
  -8 -11   3      271.55      353.96     62.80 o 
  -7 -11   3       31.34       52.56     87.24 o 
  -6 -11   3      294.78      336.91     41.49 o 
  -5 -11   3     1213.80     1149.03     62.30 o 
  -4 -11   3      962.21      926.26     70.88 o 
  -3 -11   3      739.57      793.86     48.42 o 
  -2 -11   3      762.41      761.96    124.14 o 
  -1 -11   3      848.52      840.71     63.27 o 
   0 -11   3     1458.82     1431.51    164.81 o 
   1 -11   3      893.80      934.60     87.92 o 
   2 -11   3     1030.22     1062.84     77.03 o 
   3 -11   3      968.59     1000.12     55.99 o 
   4 -11   3      888.46      950.25     58.34 o 
   5 -11   3      651.59      569.77     48.17 o 
   6 -11   3      351.06      282.52     53.55 o 
   7 -11   3       45.21       69.03    121.21 o 
   8 -11   3      393.02      491.51     64.41 o 
   9 -11   3      316.82      201.10     89.64 o 
  10 -11   3      209.96      217.77     62.35 o 
  11 -11   3      449.46      635.26    112.61 o 
  12 -11   3      228.28      150.85     69.81 o 
 -12 -10   3      203.43      161.76     66.56 o 
 -11 -10   3      103.02       32.85     62.33 o 
 -10 -10   3      389.85      360.60     81.78 o 
  -9 -10   3       71.87       65.05     64.26 o 
  -8 -10   3      132.18       91.70     51.70 o 
  -7 -10   3      186.46      284.21     37.12 o 
  -6 -10   3      519.29      539.29     45.51 o 
  -5 -10   3      377.03      383.85     39.95 o 
  -4 -10   3      540.66      450.91     55.48 o 
  -3 -10   3      654.59      719.14     45.92 o 
  -2 -10   3      828.81      792.89     57.94 o 
  -1 -10   3     1350.62     1344.03    129.03 o 
   0 -10   3     3291.61     3263.58    167.76 o 
   1 -10   3     1216.36     1230.24     86.32 o 
   2 -10   3      765.72      772.07     47.65 o 
   3 -10   3     1086.46     1081.63     55.25 o 
   4 -10   3      889.56      849.76     52.32 o 
   5 -10   3      542.16      512.13    178.20 o 
   6 -10   3      431.80      456.26     55.27 o 
   7 -10   3      298.47      313.65     50.22 o 
   8 -10   3      300.82      216.39     50.59 o 
   9 -10   3      106.98      187.35    118.80 o 
  10 -10   3      494.41      577.44     72.37 o 
  11 -10   3      165.95      248.59     65.67 o 
  12 -10   3      186.27      141.83     68.78 o 
 -13  -9   3       73.85       91.13     68.65 o 
 -12  -9   3      282.78      296.93     72.96 o 
 -11  -9   3      198.66      188.49     85.90 o 
 -10  -9   3      336.76      430.86     62.56 o 
  -9  -9   3     1680.51     1739.75    111.40 o 
  -8  -9   3      889.29      944.85     58.44 o 
  -7  -9   3     2026.37     2005.83     94.68 o 
  -6  -9   3     2913.66     2786.81    118.87 o 
  -5  -9   3     3784.66     3751.79    146.78 o 
  -4  -9   3     2307.42     2253.43    123.40 o 
  -3  -9   3     1621.54     1572.12     62.31 o 
  -2  -9   3      487.60      490.15     35.11 o 
  -1  -9   3      205.47      257.34     29.45 o 
   0  -9   3      434.59      537.83     46.87 o 
   1  -9   3      130.63      131.54     42.70 o 
   2  -9   3      527.16      549.27     39.02 o 
   3  -9   3     1047.73     1043.84     47.58 o 
   4  -9   3     2968.97     2778.69    118.40 o 
   5  -9   3     3195.23     3199.91    163.06 o 
   6  -9   3     3042.28     2987.35    183.73 o 
   7  -9   3     1615.90     1566.96    159.39 o 
   8  -9   3      860.80      900.50     76.76 o 
   9  -9   3     1188.19     1204.69     91.88 o 
  10  -9   3      307.09      296.39     60.49 o 
  11  -9   3      214.45      136.44     72.60 o 
  12  -9   3      229.04      329.98     69.64 o 
  13  -9   3       68.77      -52.41     66.19 o 
 -13  -8   3       33.66       27.56     99.16 o 
 -12  -8   3       83.04       23.56     62.59 o 
 -11  -8   3      435.53      380.00     65.97 o 
 -10  -8   3      548.10      554.61     66.62 o 
  -9  -8   3      846.67      862.58     56.31 o 
  -8  -8   3     1384.80     1352.74     71.81 o 
  -7  -8   3      368.10      382.27     38.31 o 
  -6  -8   3     2459.89     2284.25    102.33 o 
  -5  -8   3     2981.52     2873.32    142.98 o 
  -4  -8   3      992.17     1053.73     52.96 o 
  -3  -8   3      682.76      738.52     37.28 o 
  -2  -8   3      346.25      393.61     31.13 o 
  -1  -8   3      921.29      997.23     51.40 o 
   0  -8   3      118.50      111.84     30.22 o 
   1  -8   3      938.30      990.48     50.48 o 
   2  -8   3      417.08      442.96     33.93 o 
   3  -8   3      781.59      766.44     35.22 o 
   4  -8   3      960.15      904.39     40.90 o 
   5  -8   3     3055.45     2645.55    178.93 o 
   6  -8   3     3896.34     3844.20    187.53 o 
   7  -8   3      327.64      301.15     49.40 o 
   8  -8   3     1609.58     1551.55    100.71 o 
   9  -8   3      833.94      762.20     73.41 o 
  10  -8   3      625.28      671.57     72.26 o 
  11  -8   3      367.68      285.95     62.86 o 
  12  -8   3       62.16       37.67     81.43 o 
  13  -8   3       64.93       48.00     68.65 o 
 -14  -7   3      110.66      105.64    107.02 o 
 -13  -7   3      127.61       89.05     98.92 o 
 -12  -7   3      484.24      531.74     78.60 o 
 -11  -7   3      560.93      660.20     77.74 o 
 -10  -7   3      582.38      633.81     73.37 o 
  -9  -7   3     1474.84     1483.62     78.11 o 
  -8  -7   3     1315.86     1338.39     70.37 o 
  -7  -7   3     3347.36     3302.66    134.71 o 
  -6  -7   3      469.40      433.97     49.83 o 
  -5  -7   3     1732.96     1784.69    103.62 o 
  -4  -7   3     2419.50     2301.88     80.42 o 
  -3  -7   3     1478.98     1488.17     55.17 o 
  -2  -7   3      386.46      356.39     27.48 o 
  -1  -7   3      318.44      316.22     26.48 o 
   0  -7   3      533.78      528.03     42.14 o 
   1  -7   3      204.37      194.69     22.53 o 
   2  -7   3      355.88      359.02     29.19 o 
   3  -7   3     1643.21     1551.91     59.48 o 
   4  -7   3     1994.95     1894.62     78.74 o 
   5  -7   3     1663.51     1594.23     59.32 o 
   6  -7   3      781.38      773.96     58.76 o 
   7  -7   3     2305.58     2373.20    128.95 o 
   8  -7   3     1719.46     1793.92    124.70 o 
   9  -7   3     1441.53     1367.72     91.59 o 
  10  -7   3      407.09      415.28    126.62 o 
  11  -7   3      479.28      458.23    148.23 o 
  12  -7   3      480.68      478.11     71.38 o 
  13  -7   3       89.17       36.41     63.96 o 
  14  -7   3      172.44      221.97    105.08 o 
 -14  -6   3      331.01      487.68    124.99 o 
 -13  -6   3      254.57      149.57     97.49 o 
 -12  -6   3      220.80      265.05     68.57 o 
 -11  -6   3      709.30      690.64     93.21 o 
 -10  -6   3      711.32      701.97     69.40 o 
  -9  -6   3      477.67      550.26     57.93 o 
  -8  -6   3      652.94      701.28     61.83 o 
  -7  -6   3      592.14      573.14     55.38 o 
  -6  -6   3      213.35      231.88     27.87 o 
  -5  -6   3      787.72      847.30     44.90 o 
  -4  -6   3      767.17      830.39     36.94 o 
  -3  -6   3     1220.79     1189.82     47.65 o 
  -2  -6   3     3733.14     3664.32    142.99 o 
  -1  -6   3     3290.73     3197.86    148.36 o 
   0  -6   3     3792.39     3768.82    173.23 o 
   1  -6   3     3210.85     3234.82    123.33 o 
   2  -6   3     4291.39     4075.30    154.19 o 
   3  -6   3      953.34      944.86     38.02 o 
   4  -6   3      642.65      671.77     34.92 o 
   5  -6   3      818.76      816.11     35.53 o 
   6  -6   3      267.88      232.49     39.14 o 
   7  -6   3      829.61      889.83     87.89 o 
   8  -6   3      857.19      843.73     68.80 o 
   9  -6   3      548.13      559.08     72.04 o 
  10  -6   3      947.84      885.49     76.53 o 
  11  -6   3      648.52      711.13     72.91 o 
  12  -6   3      178.40      123.50     69.84 o 
  13  -6   3      329.85      398.58    133.65 o 
  14  -6   3      239.62      237.22    104.68 o 
 -14  -5   3      448.32      470.24    117.62 o 
 -13  -5   3      440.69      498.21    102.61 o 
 -12  -5   3      440.93      324.40     57.43 o 
 -11  -5   3       75.86       70.46     35.72 o 
 -10  -5   3      983.89     1012.31     62.25 o 
  -9  -5   3      153.59      149.70     33.96 o 
  -8  -5   3      850.31      887.09     51.57 o 
  -7  -5   3      366.66      391.31     34.00 o 
  -6  -5   3      990.06     1000.38     51.05 o 
  -5  -5   3     2786.74     2873.14    115.09 o 
  -4  -5   3     1505.45     1575.33     59.37 o 
  -3  -5   3      605.00      591.71     29.59 o 
  -2  -5   3     3354.15     3428.16    131.44 o 
  -1  -5   3     7228.34     7539.25    328.99 o 
   0  -5   3     7822.52     8002.33    291.29 o 
   1  -5   3     6431.59     6526.33    243.60 o 
   2  -5   3     3484.29     3521.25    137.07 o 
   3  -5   3     1085.66     1045.42     47.47 o 
   4  -5   3     2285.44     2452.27    116.76 o 
   5  -5   3     3230.39     3130.94    103.75 o 
   6  -5   3      928.10      939.19     45.51 o 
   7  -5   3      397.74      406.64     30.55 o 
   8  -5   3      629.00      635.84     58.39 o 
   9  -5   3      154.91      105.44     43.71 o 
  10  -5   3     1332.17     1259.91    128.55 o 
  11  -5   3      123.84      102.25     53.09 o 
  12  -5   3      495.92      583.54     70.27 o 
  13  -5   3      665.75      721.74     80.07 o 
  14  -5   3      584.30      669.16    122.13 o 
 -15  -4   3       53.96       40.71    107.80 o 
 -14  -4   3      189.21      328.44    109.94 o 
 -13  -4   3      376.62      356.32     66.09 o 
 -12  -4   3      751.10      753.78     75.42 o 
 -11  -4   3      400.72      431.76     50.95 o 
 -10  -4   3      382.92      424.16     44.63 o 
  -9  -4   3      353.02      322.00     35.90 o 
  -8  -4   3      253.63      198.77     31.39 o 
  -7  -4   3       69.18       97.34     26.34 o 
  -6  -4   3     1292.73     1283.19     59.73 o 
  -5  -4   3      104.36      108.15     21.38 o 
  -4  -4   3     2218.59     2241.46     93.34 o 
  -3  -4   3     1298.01     1376.25     50.04 o 
  -2  -4   3     5484.92     5281.42    187.33 o 
  -1  -4   3     9765.25     9839.24    442.36 o 
   0  -4   3     1351.01     1212.64     51.48 o 
   1  -4   3    10399.17    10542.99    368.30 o 
   2  -4   3     3585.15     3385.31    130.07 o 
   3  -4   3     2638.95     2525.10     93.39 o 
   4  -4   3     3141.35     3187.88    120.06 o 
   5  -4   3      279.55      300.03     36.52 o 
   6  -4   3     1206.10     1190.44     75.14 o 
   7  -4   3       70.59       84.92     35.13 o 
   8  -4   3      324.82      310.90     46.64 o 
   9  -4   3      373.63      431.54     53.43 o 
  10  -4   3      420.98      417.94     56.71 o 
  11  -4   3      461.91      539.21     63.16 o 
  12  -4   3      561.25      537.79    151.42 o 
  13  -4   3      231.30      238.28     92.09 o 
  14  -4   3      199.71      281.62    101.84 o 
  15  -4   3       61.45       59.45    102.27 o 
 -15  -3   3      284.86      218.88    110.64 o 
 -14  -3   3       40.53       37.08     94.60 o 
 -13  -3   3      206.49      340.56     96.89 o 
 -12  -3   3      155.51      171.50     83.07 o 
 -11  -3   3      322.75      333.46     78.38 o 
 -10  -3   3      813.92      873.27     69.03 o 
  -9  -3   3      386.32      390.92     46.65 o 
  -8  -3   3     1500.85     1398.41    101.34 o 
  -7  -3   3     1042.65     1016.00     67.59 o 
  -6  -3   3      289.34      325.67     29.09 o 
  -5  -3   3     1083.30     1073.97     59.60 o 
  -4  -3   3     1859.81     1816.14     69.05 o 
  -3  -3   3    13535.14    14446.42    513.72 o 
  -2  -3   3     5863.92     5970.35    210.40 o 
  -1  -3   3     1013.64      952.16     41.94 o 
   0  -3   3     3749.93     3722.75    141.93 o 
   1  -3   3      442.98      408.50     25.92 o 
   2  -3   3     5936.68     5773.42    218.22 o 
   3  -3   3    13961.92    14278.35    637.08 o 
   4  -3   3     1139.16     1189.22     56.71 o 
   5  -3   3     1627.04     1597.46     79.02 o 
   6  -3   3      261.98      302.06     37.69 o 
   7  -3   3     1061.80     1144.94     71.69 o 
   8  -3   3     1227.16     1264.42     82.07 o 
   9  -3   3      455.70      505.39     54.37 o 
  10  -3   3     1284.10     1366.04    105.62 o 
  11  -3   3      312.85      409.54     55.32 o 
  12  -3   3      185.82      248.97     54.10 o 
  13  -3   3      295.94      465.05    101.68 o 
  14  -3   3       29.35       -4.01     79.42 o 
  15  -3   3      325.45      496.71    114.33 o 
 -15  -2   3      316.74      358.75    104.35 o 
 -14  -2   3      173.16      239.78    101.02 o 
 -13  -2   3       52.81       96.31     78.68 o 
 -12  -2   3      206.27      179.38     74.56 o 
 -11  -2   3      410.09      411.84     79.17 o 
 -10  -2   3      631.02      676.71     60.14 o 
  -9  -2   3     1492.11     1496.85     93.40 o 
  -8  -2   3      153.00      147.32     33.79 o 
  -7  -2   3      762.62      712.75     83.34 o 
  -6  -2   3     2856.19     2874.26    134.35 o 
  -5  -2   3     6710.38     7048.83    335.23 o 
  -4  -2   3     7093.53     7093.54    253.81 o 
  -3  -2   3     7557.25     7653.75    273.82 o 
  -2  -2   3    11263.48    11352.26    393.16 o 
  -1  -2   3     7886.44     8112.85    308.53 o 
   0  -2   3     1405.52     1525.03     60.89 o 
   1  -2   3    11006.48    11210.57    376.35 o 
   2  -2   3     9406.80     9574.90    354.37 o 
   3  -2   3     7452.21     7596.82    277.86 o 
   4  -2   3     6197.29     6212.48    233.43 o 
   5  -2   3     7887.00     7979.97    349.69 o 
   6  -2   3     2565.93     2551.27    136.59 o 
   7  -2   3     1097.96     1115.09     69.09 o 
   8  -2   3      250.40      210.26     40.55 o 
   9  -2   3     2319.28     2274.84    119.92 o 
  10  -2   3      831.08      846.70     68.05 o 
  11  -2   3      357.14      400.61     89.96 o 
  12  -2   3      117.26       83.69     74.24 o 
  13  -2   3      101.58       96.85     83.86 o 
  14  -2   3       92.86      165.11     94.06 o 
  15  -2   3      178.71      107.92     89.08 o 
 -15  -1   3      239.79      557.28    118.65 o 
 -14  -1   3      533.27      494.15    113.70 o 
 -13  -1   3      463.69      362.75     89.85 o 
 -12  -1   3      356.69      355.25     90.47 o 
 -11  -1   3      966.74      906.85    115.01 o 
 -10  -1   3     2150.42     2050.83    182.55 o 
  -9  -1   3     4216.89     4459.74    217.99 o 
  -8  -1   3     2139.03     2145.33    105.88 o 
  -7  -1   3     2987.44     2793.51    146.49 o 
  -6  -1   3     9331.73     9676.64    359.60 o 
  -5  -1   3     3156.31     2961.61    121.31 o 
  -4  -1   3     6554.37     6333.97    293.03 o 
  -3  -1   3     1230.61     1247.44     73.69 o 
  -2  -1   3    10315.50    10421.22    373.89 o 
  -1  -1   3    19717.41    19392.77    789.92 o 
   0  -1   3       29.85       13.83      6.86 o 
   1  -1   3    18947.61    19352.67    709.78 o 
   2  -1   3     8856.33     9138.68    338.18 o 
   3  -1   3     2166.69     2107.69     76.78 o 
   4  -1   3     6128.30     6280.96    291.65 o 
   5  -1   3     3516.10     3421.09    159.64 o 
   6  -1   3     8420.04     8596.19    390.93 o 
   7  -1   3     3378.18     3307.03    147.33 o 
   8  -1   3     1544.38     1474.76     91.44 o 
   9  -1   3     4675.01     4848.16    217.25 o 
  10  -1   3     1900.03     1854.27    107.92 o 
  11  -1   3     1272.23     1288.06     84.12 o 
  12  -1   3      313.79      235.38     82.62 o 
  13  -1   3      686.45      745.44    112.90 o 
  14  -1   3      779.70      778.27    119.59 o 
  15  -1   3      192.54      199.96     99.00 o 
 -15   0   3      198.52      246.25    104.76 o 
 -14   0   3      121.54       91.70     93.78 o 
 -13   0   3      203.17      208.21     80.54 o 
 -12   0   3      515.40      486.83     94.07 o 
 -11   0   3      205.28      134.22     72.22 o 
 -10   0   3       73.49       70.85     62.55 o 
  -9   0   3      314.95      330.87     65.27 o 
  -8   0   3     2771.36     2805.47    117.27 o 
  -7   0   3     4065.55     4241.78    210.02 o 
  -6   0   3     1778.12     1883.62    102.50 o 
  -5   0   3      783.71      823.45     54.39 o 
  -4   0   3      176.48      144.15     28.28 o 
  -3   0   3     3491.16     3547.68    168.33 o 
  -2   0   3     3831.98     3877.03    181.61 o 
  -1   0   3      616.77      636.30     37.05 o 
   0   0   3       97.73      129.27     26.50 o 
   1   0   3      911.50      910.27     44.81 o 
   2   0   3     4119.33     4194.53    154.77 o 
   3   0   3     4343.51     4208.52    189.48 o 
   4   0   3      259.08      229.44     38.99 o 
   5   0   3      725.19      763.82     49.83 o 
   6   0   3     2526.54     2372.51    119.97 o 
   7   0   3     5319.76     4779.43    225.80 o 
   8   0   3     3001.88     2942.40    148.71 o 
   9   0   3      388.91      292.26     43.10 o 
  10   0   3      106.97       63.26     41.05 o 
  11   0   3      268.02      364.76     90.04 o 
  12   0   3      762.38      695.96     97.87 o 
  13   0   3      273.74      351.05     93.08 o 
  14   0   3       89.53      117.12     90.24 o 
  15   0   3      173.65       31.14     92.86 o 
 -15   1   3      237.23      192.25    110.04 o 
 -14   1   3      558.48      602.79    113.47 o 
 -13   1   3      494.38      481.19     99.61 o 
 -12   1   3      362.40      395.24     82.43 o 
 -11   1   3     1170.65     1191.64    116.09 o 
 -10   1   3     2378.44     2412.57    160.41 o 
  -9   1   3     4802.64     4696.85    230.25 o 
  -8   1   3     1786.20     1780.06    111.24 o 
  -7   1   3     3610.24     3359.04    157.48 o 
  -6   1   3     9296.38     9244.91    446.08 o 
  -5   1   3     3473.85     3261.24    152.75 o 
  -4   1   3     6316.12     6134.67    292.54 o 
  -3   1   3     1585.37     1666.65     98.17 o 
  -2   1   3     9882.88     9751.59    467.14 o 
  -1   1   3    19290.87    19404.44    718.27 o 
   0   1   3       25.04       32.62     11.05 o 
   1   1   3    19418.26    20025.18    866.46 o 
   2   1   3     9326.29     9505.68    412.15 o 
   3   1   3     1722.27     1513.65    132.11 o 
   4   1   3     6420.67     6546.81    410.25 o 
   5   1   3     3253.38     3154.51    220.70 o 
   6   1   3     8467.17     8463.04    548.99 o 
   7   1   3     2813.38     2609.14    143.94 o 
   8   1   3     1764.82     1646.05     90.86 o 
   9   1   3     4233.75     4085.10    213.43 o 
  10   1   3     1752.52     1888.21    106.27 o 
  11   1   3     1088.60     1080.38    120.27 o 
  12   1   3      330.36      473.39     91.17 o 
  13   1   3      646.21      646.47    102.93 o 
  14   1   3      750.82      742.98    120.03 o 
  15   1   3      189.79      117.32     97.74 o 
 -15   2   3      241.57      361.66    111.72 o 
 -14   2   3      121.61      115.53     82.77 o 
 -13   2   3      112.04       53.72     81.79 o 
 -12   2   3      154.71      140.15     69.10 o 
 -11   2   3      404.57      377.17     57.78 o 
 -10   2   3      668.25      625.80     71.08 o 
  -9   2   3     1574.54     1770.76    103.42 o 
  -8   2   3      215.74      220.63     38.73 o 
  -7   2   3      825.36      817.91     58.14 o 
  -6   2   3     2510.83     2580.62    138.77 o 
  -5   2   3     7514.99     7717.52    347.18 o 
  -4   2   3     6643.31     6631.42    323.61 o 
  -3   2   3     7277.24     7347.89    350.00 o 
  -2   2   3    10138.06    10399.42    408.00 o 
  -1   2   3     9657.40     9800.15    553.23 o 
   0   2   3     1371.34     1614.74    109.36 o 
   1   2   3     9143.08     9268.44    460.94 o 
   2   2   3    10565.17    10353.73    633.58 o 
   4   2   3     6587.21     6604.34    406.33 o 
   5   2   3     7018.12     7031.75    488.58 o 
   6   2   3     2952.24     3100.08    188.60 o 
   7   2   3      990.23      920.35     89.52 o 
   8   2   3      170.89      162.84     37.00 o 
   9   2   3     2187.19     2068.22    133.16 o 
  10   2   3      824.70      858.24    102.89 o 
  11   2   3      362.48      253.74     81.18 o 
  12   2   3      163.89      156.66     79.49 o 
  13   2   3       50.83       44.26     79.36 o 
  14   2   3      127.15       59.18     85.82 o 
  15   2   3      234.61      249.67    103.27 o 
 -15   3   3      224.40      168.40    106.24 o 
 -14   3   3       29.10       -7.18     90.05 o 
 -13   3   3      231.53      178.12     78.30 o 
 -12   3   3      137.80      115.62     56.01 o 
 -11   3   3      321.25      347.99     56.62 o 
 -10   3   3      915.37      950.79     75.57 o 
  -9   3   3      473.74      464.48     53.81 o 
  -8   3   3     1359.38     1258.88     84.81 o 
  -7   3   3     1158.01     1142.48     73.39 o 
  -6   3   3      352.82      361.76     38.02 o 
  -5   3   3     1475.68     1435.10     71.91 o 
  -4   3   3     1468.17     1426.93     87.41 o 
  -3   3   3    13187.55    13992.53    533.97 o 
  -2   3   3     5442.12     5374.87    271.79 o 
   0   3   3     3775.86     3868.54    144.38 o 
   2   3   3     6374.95     6191.21    280.89 o 
   3   3   3    14365.36    14679.88    971.30 o 
   4   3   3     1526.40     1578.36    107.24 o 
   5   3   3     1225.08     1192.44     75.58 o 
   6   3   3      200.64      230.11     43.62 o 
   7   3   3      955.42     1017.92     88.87 o 
   8   3   3     1392.79     1337.85    106.34 o 
   9   3   3      370.95      371.07     46.61 o 
  10   3   3     1134.95      746.26    113.24 o 
  11   3   3      307.45      189.25     81.24 o 
  12   3   3      206.77      208.05     86.03 o 
  13   3   3      260.06      465.53    104.03 o 
  14   3   3       49.35       44.26     93.11 o 
  15   3   3      416.46      284.70    108.93 o 
 -15   4   3       69.11      -53.35     97.98 o 
 -14   4   3      238.08      345.55    100.73 o 
 -13   4   3      321.97      412.85     80.53 o 
 -12   4   3      658.04      755.51     78.39 o 
 -11   4   3      420.58      524.25     62.18 o 
 -10   4   3      394.62      474.41     57.08 o 
  -9   4   3      312.66      282.77     48.10 o 
  -8   4   3      240.99      198.96     39.71 o 
  -7   4   3       67.26       53.09     32.89 o 
  -6   4   3     1302.04     1285.37     78.88 o 
  -5   4   3      260.12      285.02     31.54 o 
  -4   4   3     2581.89     2729.13    177.19 o 
  -2   4   3     5042.00     4745.62    242.27 o 
  -1   4   3    10632.51    10328.13    649.80 o 
   0   4   3     1265.92     1094.07     91.47 o 
   1   4   3     9741.60     9573.37    473.59 o 
   2   4   3     3860.87     3600.48    234.20 o 
   3   4   3     1855.26     1882.96    167.15 o 
   4   4   3     2781.80     2742.99    218.51 o 
   5   4   3      120.10      124.27     42.08 o 
   6   4   3     1227.30     1306.34     97.07 o 
   7   4   3       72.37       39.02     34.33 o 
   8   4   3      350.19      386.64     55.21 o 
  10   4   3      429.27      354.34     83.73 o 
  11   4   3      459.00      587.89     98.76 o 
  12   4   3      632.68      709.81    101.42 o 
  13   4   3      275.23      286.04     96.37 o 
  14   4   3      174.81       93.20     97.01 o 
  15   4   3       45.35       55.35    100.60 o 
 -14   5   3      406.87      425.10    103.99 o 
 -13   5   3      470.20      519.59     75.34 o 
 -12   5   3      416.81      505.47     76.10 o 
 -11   5   3      110.15       72.40     50.73 o 
 -10   5   3     1033.67     1063.20     83.17 o 
  -9   5   3      217.01      243.75     46.45 o 
  -8   5   3      739.90      721.36     81.53 o 
  -7   5   3      431.98      355.74     69.97 o 
  -6   5   3      986.46      943.07     65.34 o 
  -5   5   3     2937.77     3007.58    217.89 o 
  -4   5   3     1703.97     1830.20     91.55 o 
  -3   5   3      824.00      790.73     48.73 o 
  -2   5   3     3302.46     3555.53    170.94 o 
  -1   5   3     6829.30     7005.90    481.84 o 
   0   5   3     7847.44     7771.24    520.09 o 
   1   5   3     6810.28     6787.20    313.52 o 
   2   5   3     3604.64     3681.71    140.58 o 
   3   5   3      800.29      710.97     77.30 o 
   4   5   3     1954.10     2083.29    170.02 o 
   5   5   3     3143.86     3042.82    226.26 o 
   6   5   3      925.34      805.14     88.83 o 
   7   5   3      349.70      372.33     41.43 o 
   8   5   3      729.66      840.03     85.20 o 
  11   5   3       65.22      109.45     71.62 o 
  12   5   3      520.37      698.31    112.68 o 
  13   5   3      618.42      659.55    119.38 o 
  14   5   3      655.06      780.78    130.94 o 
 -14   6   3      337.46      381.94    132.80 o 
 -13   6   3      256.42       62.77     57.73 o 
 -12   6   3      237.37      315.87     66.08 o 
 -11   6   3      655.44      635.81     73.39 o 
 -10   6   3      973.01      832.63     75.92 o 
  -9   6   3      553.30      583.36     61.82 o 
  -8   6   3      614.88      699.44     63.03 o 
  -7   6   3      581.35      646.55     55.99 o 
  -6   6   3      195.00      229.84     52.91 o 
  -5   6   3      762.21      821.42     85.00 o 
  -4   6   3      786.38      841.63     56.08 o 
  -3   6   3     1212.03     1249.36    124.09 o 
  -2   6   3     3964.84     3947.90    186.70 o 
  -1   6   3     3223.30     3056.08    216.56 o 
   0   6   3     3812.20     3628.93    253.38 o 
   1   6   3     3184.48     3217.26    157.88 o 
   2   6   3     4123.82     4044.29    158.60 o 
   3   6   3      953.76      888.94     51.22 o 
   4   6   3      690.54      724.66     67.89 o 
   5   6   3      744.58      791.67     79.99 o 
   6   6   3      293.94      372.66     55.92 o 
   7   6   3      842.85      869.35     95.00 o 
   8   6   3      903.82      885.98     76.19 o 
   9   6   3      448.63      443.09     82.85 o 
  11   6   3      681.38      753.71    104.99 o 
  12   6   3      189.04      251.93     94.99 o 
  13   6   3      330.75      612.77    116.73 o 
  14   6   3      229.77      283.42    101.02 o 
 -14   7   3      140.69       72.63     68.64 o 
 -13   7   3      121.48       65.92     64.83 o 
 -12   7   3      481.16      457.25     70.64 o 
 -11   7   3      558.63      511.82     68.63 o 
 -10   7   3      512.10      646.61     70.25 o 
  -9   7   3     1691.54     1662.38    103.14 o 
  -8   7   3     1388.86     1498.41    110.57 o 
  -7   7   3     3117.13     3394.14    257.85 o 
  -6   7   3      639.39      620.63     74.47 o 
  -5   7   3     1978.37     1905.40    104.31 o 
  -4   7   3     2323.50     2200.35    120.60 o 
  -3   7   3     1371.38     1313.52     81.15 o 
  -2   7   3      310.99      289.12     35.24 o 
  -1   7   3      264.32      286.24     48.77 o 
   0   7   3      509.80      495.19     60.60 o 
   1   7   3      254.70      306.88     25.42 o 
   2   7   3      385.53      354.36     25.45 o 
   3   7   3     1805.74     1754.25     70.93 o 
   4   7   3     2083.81     2006.20    149.06 o 
   5   7   3     1452.17     1457.74    128.59 o 
   6   7   3      622.28      600.98     78.57 o 
   7   7   3     2569.93     2430.73    191.30 o 
   8   7   3     1605.74     1421.84    147.92 o 
   9   7   3     1272.31     1218.59    130.15 o 
  10   7   3      466.27      345.57     84.48 o 
  12   7   3      480.07      387.07    105.06 o 
  13   7   3       87.28      140.17     91.06 o 
  14   7   3      132.42      149.80    108.79 o 
 -13   8   3       52.94        3.15     99.40 o 
 -12   8   3       75.04        7.31     58.84 o 
 -11   8   3      340.38      322.80     64.60 o 
 -10   8   3      453.80      516.13     87.01 o 
  -9   8   3      712.14      798.14     75.47 o 
  -8   8   3     1301.83     1422.56     93.84 o 
  -7   8   3      408.80      358.26     70.73 o 
  -6   8   3     2663.44     2773.38    197.99 o 
  -5   8   3     2763.95     2629.15    144.89 o 
  -4   8   3      942.08      964.86     67.18 o 
  -3   8   3      706.49      740.02     54.33 o 
  -2   8   3      331.56      334.63     39.41 o 
  -1   8   3      878.68     1014.20     91.33 o 
   0   8   3      112.73      130.24     44.77 o 
   1   8   3     1002.97     1041.16     70.47 o 
   2   8   3      447.37      483.71     31.13 o 
   3   8   3      729.58      699.71     40.36 o 
   4   8   3     1005.58      964.95     55.68 o 
   5   8   3     3400.83     3208.81    207.70 o 
   6   8   3     3593.63     3598.98    275.47 o 
   7   8   3      274.37      237.56     63.34 o 
   8   8   3     1701.06     1511.85    143.61 o 
   9   8   3      979.57      979.39    108.69 o 
  10   8   3      757.96      591.10    101.28 o 
  11   8   3      470.07      334.27     91.79 o 
  12   8   3       58.29       29.19     79.75 o 
  13   8   3       42.43     -136.96     91.31 o 
 -13   9   3       72.28       90.31     67.95 o 
 -12   9   3      318.35      370.00    128.76 o 
 -11   9   3      163.33      230.95     65.22 o 
 -10   9   3      272.89      379.40     64.59 o 
  -9   9   3     1668.80     1635.67    111.86 o 
  -8   9   3      820.97      891.75    110.40 o 
  -7   9   3     1988.56     2279.65    185.79 o 
  -6   9   3     3011.32     3019.03    224.06 o 
  -5   9   3     3740.24     3553.85    186.89 o 
  -4   9   3     2344.04     2310.29    124.91 o 
  -3   9   3     1457.73     1508.91     91.98 o 
  -2   9   3      468.60      478.35     47.99 o 
  -1   9   3      175.43      142.18     50.19 o 
   0   9   3      430.77      462.34     66.81 o 
   1   9   3      145.37      156.03     24.52 o 
   2   9   3      581.58      566.66     36.04 o 
   3   9   3     1203.44     1246.06     57.28 o 
   4   9   3     3014.99     3028.05    151.83 o 
   5   9   3     3150.46     3198.82    239.60 o 
   6   9   3     3013.10     2763.01    219.77 o 
   7   9   3     1656.60     1680.04    145.05 o 
   8   9   3      867.95      970.94    108.32 o 
   9   9   3     1228.29     1267.93    131.72 o 
  10   9   3      333.20      294.81     82.82 o 
  11   9   3      249.11      280.35     88.69 o 
  12   9   3      200.53      246.75    102.76 o 
  13   9   3       71.45      -53.25     97.90 o 
 -12  10   3      174.65      201.54     80.67 o 
 -11  10   3      127.99       88.55     63.44 o 
 -10  10   3      460.49      503.80     69.81 o 
  -9  10   3       84.64       91.45     50.81 o 
  -8  10   3      220.06      109.90     74.70 o 
  -7  10   3      250.12      219.87     70.84 o 
  -6  10   3      349.10      372.83     73.96 o 
  -5  10   3      514.98      600.82     53.57 o 
  -4  10   3      621.42      557.98     53.50 o 
  -3  10   3      887.19      919.33     62.04 o 
  -2  10   3      903.35      849.00     63.08 o 
  -1  10   3     1315.69     1353.31    120.44 o 
   0  10   3     3378.89     3281.82    134.60 o 
   1  10   3     1154.04     1161.36     60.16 o 
   2  10   3      749.74      841.35     46.45 o 
   3  10   3      852.64      847.87    108.19 o 
   4  10   3      790.95      837.20     71.21 o 
   5  10   3      405.05      446.15     96.90 o 
   6  10   3      665.59      674.74     81.60 o 
   7  10   3      242.30      234.30     66.66 o 
   8  10   3      175.13      154.87     72.11 o 
   9  10   3       95.24      115.81     71.10 o 
  10  10   3      407.55      348.01     96.07 o 
  11  10   3      132.87      214.05     89.93 o 
  12  10   3      218.22      220.71     95.63 o 
 -12  11   3      189.74      203.22    107.47 o 
 -11  11   3      329.88      321.08     69.48 o 
 -10  11   3      308.31      224.16     63.87 o 
  -9  11   3      313.17      493.10     67.56 o 
  -8  11   3      307.95      398.40     93.50 o 
  -7  11   3       41.63       43.36     64.14 o 
  -6  11   3      314.69      269.25     93.00 o 
  -5  11   3      965.02      955.28     76.83 o 
  -4  11   3      948.16      870.74     69.77 o 
  -3  11   3      820.42      740.10     64.61 o 
  -2  11   3      866.88      866.81     65.34 o 
  -1  11   3      843.90      743.44     91.19 o 
   0  11   3     1489.71     1421.65     70.78 o 
   1  11   3      900.50      901.01     51.96 o 
   2  11   3      890.88      861.72     51.83 o 
   3  11   3      913.20      890.44     68.75 o 
   4  11   3      948.07     1051.70     74.79 o 
   5  11   3      824.94      807.35     64.66 o 
   6  11   3      355.55      315.19     52.71 o 
   7  11   3       32.22       45.17     59.25 o 
   8  11   3      343.06      280.38     80.29 o 
   9  11   3      297.39      329.22     86.01 o 
  10  11   3      189.59      308.62     89.41 o 
  11  11   3      460.65      492.68    110.80 o 
  12  11   3      257.15      342.75    103.99 o 
 -11  12   3       63.87      -36.52     84.58 o 
 -10  12   3      345.98      391.40    103.84 o 
  -9  12   3      127.96       -0.89     79.30 o 
  -8  12   3      183.49      134.26     78.45 o 
  -7  12   3      242.41      350.19     89.07 o 
  -6  12   3      625.10      572.73     98.20 o 
  -5  12   3      313.31      308.11     52.89 o 
  -4  12   3      620.82      654.32     62.05 o 
  -3  12   3      653.54      785.66     65.30 o 
  -2  12   3      891.67      922.06     72.36 o 
  -1  12   3      442.14      493.27     44.38 o 
   0  12   3      875.22      917.04     54.55 o 
   1  12   3      513.67      525.95     42.25 o 
   2  12   3      715.29      702.06     59.71 o 
   3  12   3      758.29      702.84     62.73 o 
   4  12   3      443.53      475.03     55.41 o 
   5  12   3      203.87      279.43     81.60 o 
   6  12   3      652.43      572.62     65.22 o 
   7  12   3      274.03      310.45     95.83 o 
   8  12   3      191.58      148.99     78.23 o 
   9  12   3      109.49       91.31     76.04 o 
  10  12   3      366.81      335.76     92.72 o 
  11  12   3       52.15       73.85     85.19 o 
 -10  13   3       79.50      118.66     92.86 o 
  -9  13   3      271.32      196.97    101.42 o 
  -8  13   3      120.91      102.10     88.94 o 
  -7  13   3       36.15       58.66     81.20 o 
  -6  13   3      184.77      239.63     80.44 o 
  -5  13   3       68.63      -34.14     62.13 o 
  -4  13   3      338.24      274.94     52.05 o 
  -3  13   3      254.43      338.50     52.00 o 
  -2  13   3      113.09      130.81     37.74 o 
  -1  13   3      271.02      339.76     43.47 o 
   0  13   3      273.22      261.19     47.01 o 
   1  13   3      319.16      287.85     74.86 o 
   2  13   3      104.30       82.88     66.13 o 
   3  13   3      294.47      346.82     78.67 o 
   4  13   3      247.91      209.03     75.91 o 
   5  13   3       86.37       43.75     72.95 o 
   6  13   3      179.64      214.09     86.16 o 
   7  13   3       42.10       95.92     80.49 o 
   8  13   3      127.76      111.63     78.87 o 
   9  13   3      340.40      175.50    100.74 o 
  -9  14   3      263.83      365.70    111.08 o 
  -8  14   3       94.55      103.42     94.30 o 
  -7  14   3      286.06      225.08     95.56 o 
  -6  14   3       20.59       60.80     79.14 o 
  -5  14   3      156.86      179.53     81.90 o 
  -4  14   3       96.53      -15.28     68.70 o 
  -3  14   3      716.93      780.07     58.78 o 
  -2  14   3      234.04      287.44     45.15 o 
  -1  14   3      137.46      111.20     38.97 o 
   0  14   3      754.36      624.17     96.27 o 
   1  14   3      225.39      203.44     78.32 o 
   2  14   3      265.16      289.83     82.94 o 
   3  14   3      595.61      673.81    103.22 o 
   4  14   3      156.38       69.52     75.71 o 
   5  14   3      114.11      122.34     78.33 o 
   6  14   3       11.83       27.45     80.20 o 
   7  14   3      306.99      352.63     99.74 o 
   8  14   3       97.12      101.42     90.75 o 
   9  14   3      264.08      163.04    102.25 o 
  -8  15   3      176.91      161.52    100.47 o 
  -7  15   3      230.18      338.28     98.71 o 
  -6  15   3      237.40       90.56     85.24 o 
  -5  15   3      199.77      359.80     95.24 o 
  -4  15   3      287.54      300.83     84.35 o 
  -3  15   3      165.00      140.97     74.57 o 
  -2  15   3      539.18      704.14     72.35 o 
  -1  15   3      212.42      186.59     57.45 o 
   0  15   3      257.77      331.24     61.81 o 
   1  15   3      270.01      296.80     82.21 o 
   2  15   3      466.11      545.97     96.27 o 
   3  15   3      174.00      122.19     77.58 o 
   4  15   3      232.81       85.61     79.71 o 
   5  15   3      226.51      326.36     94.61 o 
   6  15   3      339.22      441.63    102.65 o 
   7  15   3      157.47      272.21    100.57 o 
   8  15   3      125.62      122.76    100.56 o 
  -6  16   3       97.67      101.72     89.93 o 
  -5  16   3      157.70      252.78     67.05 o 
  -4  16   3      228.04      178.65     96.63 o 
  -3  16   3      110.96       38.31     82.56 o 
  -2  16   3      195.41      309.18     93.03 o 
  -1  16   3       69.97       21.87     56.48 o 
   0  16   3       15.86        5.76     84.24 o 
   1  16   3       81.16       41.50     80.61 o 
   2  16   3      155.44      265.02     88.68 o 
   3  16   3      177.87      226.28     86.43 o 
   4  16   3      197.67      111.65     86.08 o 
   5  16   3      234.03      242.54     99.83 o 
   6  16   3       57.01       61.06     97.56 o 
  -4  17   3      347.66      405.67    105.56 o 
  -3  17   3       62.16      137.90     95.24 o 
  -2  17   3      200.72       95.25     87.95 o 
  -1  17   3       60.66       44.79     86.76 o 
   0  17   3      105.33      125.02     89.88 o 
   1  17   3       70.29       82.91    132.12 o 
   2  17   3      193.70      336.95     94.53 o 
   3  17   3      123.96      157.91     91.08 o 
   4  17   3      276.20      417.18    104.02 o 
   0 -17   4      459.06      508.50     69.51 o 
   1 -17   4       83.25      159.49     62.05 o 
   2 -17   4      312.88      149.83     63.49 o 
   3 -17   4       70.66      235.22     98.81 o 
   4 -17   4      458.86      503.76    115.53 o 
  -6 -16   4      234.88      182.57     93.00 o 
  -5 -16   4       69.28      -64.76     86.26 o 
  -1 -16   4      196.45      189.58     94.30 o 
   0 -16   4       34.01       22.41     55.10 o 
   1 -16   4      253.49      247.80     74.79 o 
   2 -16   4      134.86      158.86     79.96 o 
   3 -16   4      169.22      232.56     62.65 o 
   4 -16   4      229.69      378.44    105.33 o 
   5 -16   4       90.07       92.99     95.95 o 
   6 -16   4      259.66      406.23    112.71 o 
  -8 -15   4      147.38       89.13     90.37 o 
  -7 -15   4      295.73      230.31     92.39 o 
  -6 -15   4      247.98      275.04     91.09 o 
  -5 -15   4      311.05      314.88     89.26 o 
  -4 -15   4      463.28      470.82     99.89 o 
  -3 -15   4      399.02      526.72     85.67 o 
  -2 -15   4      323.02      313.62     56.71 o 
  -1 -15   4      435.83      549.76     84.01 o 
   0 -15   4      359.69      449.28     63.15 o 
   1 -15   4      531.82      485.59     65.47 o 
   2 -15   4      293.48      316.74     73.87 o 
   3 -15   4      261.32      305.02     59.05 o 
   4 -15   4      419.13      377.29     66.19 o 
   5 -15   4      195.91      165.19     96.29 o 
   6 -15   4      199.32      189.08    100.68 o 
   7 -15   4      349.34      183.72    105.99 o 
   8 -15   4      109.45      -61.52     99.85 o 
  -9 -14   4      287.46      391.53    105.81 o 
  -8 -14   4      491.37      416.85    101.50 o 
  -7 -14   4      292.46      287.60     87.97 o 
  -6 -14   4      457.90      438.40     93.14 o 
  -5 -14   4      653.05      591.55     98.28 o 
  -4 -14   4      654.02      612.15     98.93 o 
  -3 -14   4      396.72      333.88     57.02 o 
  -2 -14   4      202.64      203.72     47.11 o 
  -1 -14   4      194.90      144.67     48.70 o 
   0 -14   4      146.71      157.34     49.16 o 
   1 -14   4      268.35      216.72     61.77 o 
   2 -14   4      222.27      280.06     55.78 o 
   3 -14   4      536.23      531.56     68.98 o 
   4 -14   4      474.09      532.47     64.64 o 
   5 -14   4      536.86      504.54    102.18 o 
   6 -14   4      498.29      462.98    103.17 o 
   7 -14   4      215.34       90.92     90.11 o 
   8 -14   4      515.45      463.27    107.06 o 
   9 -14   4      348.09      432.26    114.70 o 
 -10 -13   4      372.19      460.58    109.77 o 
  -9 -13   4      322.69      280.99     96.49 o 
  -8 -13   4       75.02       50.95     80.15 o 
  -7 -13   4      580.31      549.20    100.73 o 
  -6 -13   4      276.95      351.04     84.54 o 
  -5 -13   4      187.12      159.71     47.31 o 
  -4 -13   4      285.52      300.55     49.64 o 
  -3 -13   4      852.50      879.33     61.01 o 
  -2 -13   4      296.18      121.68     51.48 o 
  -1 -13   4      540.57      534.92     56.52 o 
   0 -13   4      107.69       67.26     43.86 o 
   1 -13   4      441.08      382.16     56.81 o 
   2 -13   4      407.53      361.86     53.48 o 
   3 -13   4     1183.66      983.98     81.55 o 
   4 -13   4      215.21      267.23     53.17 o 
   5 -13   4      290.99      376.42     84.10 o 
   6 -13   4      330.39      261.60     81.88 o 
   7 -13   4      536.84      569.48    106.57 o 
   8 -13   4       71.96       -2.50     87.73 o 
   9 -13   4      256.21      303.16    105.83 o 
  10 -13   4      485.67      919.67    135.55 o 
 -11 -12   4      352.02      215.74    107.77 o 
 -10 -12   4      159.27       96.40     93.30 o 
  -9 -12   4      567.88      718.76    106.07 o 
  -8 -12   4      927.44     1117.84    126.25 o 
  -7 -12   4      433.39      369.72     86.14 o 
  -6 -12   4      922.14     1034.47     75.60 o 
  -5 -12   4      974.16      922.29    109.21 o 
  -4 -12   4      584.12      484.51     56.96 o 
  -3 -12   4      279.56      328.86     38.16 o 
  -2 -12   4      155.70      238.42     48.34 o 
  -1 -12   4      212.44      210.93     44.03 o 
   0 -12   4     1317.62     1240.43     83.96 o 
   1 -12   4      331.92      285.38     48.86 o 
   2 -12   4      151.61      130.00     70.33 o 
   3 -12   4      171.35      129.86     47.31 o 
   4 -12   4      437.27      426.75    120.50 o 
   5 -12   4     1440.92     1421.44     77.77 o 
   6 -12   4      894.41      803.78     76.64 o 
   7 -12   4      313.09      287.14     52.32 o 
   8 -12   4      725.58      677.38     72.65 o 
   9 -12   4      364.70      319.78    111.36 o 
  10 -12   4      134.87      201.17    102.85 o 
  11 -12   4      448.69      404.11    116.18 o 
 -12 -11   4      361.52      304.23    116.09 o 
 -11 -11   4      322.96      316.06     98.07 o 
 -10 -11   4      397.51      232.62     95.28 o 
  -9 -11   4      390.80      390.47     93.38 o 
  -8 -11   4      172.24      105.81     78.03 o 
  -7 -11   4      582.93      649.74    147.32 o 
  -6 -11   4      223.20      234.87     45.04 o 
  -5 -11   4      282.65       80.08     69.87 o 
  -4 -11   4      359.20      360.44     37.66 o 
  -3 -11   4      509.42      621.42     44.05 o 
  -2 -11   4      953.51     1042.52     74.77 o 
  -1 -11   4     2236.51     2224.39    113.31 o 
   0 -11   4     1102.39     1013.00     72.39 o 
   1 -11   4     1516.40     1608.59     96.84 o 
   2 -11   4      974.76      952.20     55.04 o 
   3 -11   4      403.96      403.48     89.31 o 
   4 -11   4      377.70      387.02     52.45 o 
   5 -11   4      266.28      230.82     37.90 o 
   6 -11   4      298.84      371.72     52.37 o 
   7 -11   4      777.61      737.96    113.41 o 
   8 -11   4      114.13       74.93     98.23 o 
   9 -11   4      383.71      298.00     63.83 o 
  10 -11   4      330.07      339.61     65.44 o 
  11 -11   4      370.87      295.13     69.77 o 
  12 -11   4      505.68      652.31    165.24 o 
 -12 -10   4      126.76      168.33     95.03 o 
 -11 -10   4      499.18      422.88    108.99 o 
 -10 -10   4      161.03      110.74     84.37 o 
  -9 -10   4      173.77      288.52     86.23 o 
  -8 -10   4      351.61      364.76     44.96 o 
  -7 -10   4      436.83      338.89     49.47 o 
  -6 -10   4      991.61      994.36    105.15 o 
  -5 -10   4      371.41      329.21     44.42 o 
  -4 -10   4      666.13      725.95     45.93 o 
  -3 -10   4      839.92      924.21     51.97 o 
  -2 -10   4      949.66      976.27     54.33 o 
  -1 -10   4      562.01      502.38     49.54 o 
   0 -10   4       54.74       14.79     33.78 o 
   1 -10   4      402.40      435.91     48.62 o 
   2 -10   4     1373.11     1331.42     66.05 o 
   3 -10   4      955.14      915.91     52.74 o 
   4 -10   4      988.45      991.70     56.62 o 
   5 -10   4      224.63      252.05     36.76 o 
   6 -10   4      705.02      736.13     63.65 o 
   7 -10   4      574.14      678.25     63.59 o 
   8 -10   4      550.61      495.27     64.13 o 
   9 -10   4      151.25      136.28     55.97 o 
  10 -10   4      132.03      165.02     61.66 o 
  11 -10   4      446.95      544.22     76.72 o 
  12 -10   4      192.05      183.96     85.57 o 
 -13  -9   4      191.09      159.69    109.96 o 
 -12  -9   4      328.20      271.91    108.60 o 
 -11  -9   4      254.51      171.76     90.68 o 
 -10  -9   4      971.81     1013.86    104.58 o 
  -9  -9   4      526.91      568.53     96.01 o 
  -8  -9   4      266.52      283.81     41.84 o 
  -7  -9   4      259.77      206.03     49.66 o 
  -6  -9   4     1677.26     1355.88    176.32 o 
  -5  -9   4     2235.30     2144.57    108.93 o 
  -4  -9   4     1300.37     1251.32     58.19 o 
  -3  -9   4     2388.84     2285.11     97.72 o 
  -2  -9   4     3269.87     3335.84    132.82 o 
  -1  -9   4     2234.76     2089.31     92.52 o 
   0  -9   4     1972.62     1836.11     98.79 o 
   1  -9   4     3207.94     3128.54    148.81 o 
   2  -9   4     3451.46     3398.21    133.60 o 
   3  -9   4     2649.79     2641.83    109.15 o 
   4  -9   4      737.10      752.80     52.86 o 
   5  -9   4     1504.03     1473.12     76.66 o 
   6  -9   4     2053.73     1958.00    111.48 o 
   7  -9   4      309.98      294.58     51.53 o 
   8  -9   4      253.93      280.00     51.57 o 
   9  -9   4      663.42      617.07     80.31 o 
  10  -9   4     1012.30      952.53    106.48 o 
  11  -9   4      205.80      205.32     62.29 o 
  12  -9   4      161.03      204.31     66.60 o 
  13  -9   4      271.47      224.11     83.36 o 
 -13  -8   4      305.59      471.32    121.67 o 
 -12  -8   4      122.51      146.29     89.67 o 
 -11  -8   4      123.01       86.80     55.87 o 
 -10  -8   4      126.95      182.49     42.13 o 
  -9  -8   4       70.69       32.04     30.89 o 
  -8  -8   4      233.48      360.70     56.11 o 
  -7  -8   4      286.17      251.29     32.99 o 
  -6  -8   4     1572.96     1473.68     85.08 o 
  -5  -8   4      710.87      820.03    136.91 o 
  -4  -8   4     1150.55     1115.69     56.74 o 
  -3  -8   4      328.29      404.01     32.65 o 
  -2  -8   4      233.11      202.91     27.75 o 
  -1  -8   4      603.01      643.64     42.25 o 
   0  -8   4     1085.18     1065.60    110.75 o 
   1  -8   4      417.05      410.37     31.19 o 
   2  -8   4      320.71      313.60     36.72 o 
   3  -8   4      509.48      558.19     35.80 o 
   4  -8   4     1340.14     1419.55     65.91 o 
   5  -8   4      813.14      806.66     57.84 o 
   6  -8   4     1106.43     1102.29     81.68 o 
   7  -8   4      429.43      560.86    116.54 o 
   8  -8   4      293.62      356.24     53.23 o 
   9  -8   4       53.50       56.66     49.58 o 
  10  -8   4      187.78      100.08     53.74 o 
  11  -8   4      151.11       92.86     58.97 o 
  12  -8   4      166.52       96.77     74.96 o 
  13  -8   4      365.39      416.36     74.57 o 
 -14  -7   4      220.63      381.38    118.17 o 
 -13  -7   4      192.14       -6.54     97.76 o 
 -12  -7   4      305.85      446.85    108.66 o 
 -11  -7   4      244.43      297.61     95.55 o 
 -10  -7   4      338.98      200.18    101.61 o 
  -9  -7   4      213.73      187.87     49.35 o 
  -8  -7   4      518.65      521.08     44.28 o 
  -7  -7   4     1596.93     1628.46     77.96 o 
  -6  -7   4      804.79      760.68     54.65 o 
  -5  -7   4      364.26      331.18     34.48 o 
  -4  -7   4     1955.87     2008.21     86.41 o 
  -3  -7   4     2964.22     2933.92    117.72 o 
  -2  -7   4     2578.62     2496.18     95.41 o 
  -1  -7   4     5312.02     5392.73    194.14 o 
   0  -7   4      468.48      421.19     39.35 o 
   1  -7   4     3943.10     4070.71    166.83 o 
   2  -7   4     1655.99     1623.06     73.36 o 
   3  -7   4     3766.75     3612.94    133.43 o 
   4  -7   4     2596.98     2402.91     94.96 o 
   5  -7   4      604.10      619.32     49.14 o 
   6  -7   4      661.94      668.94     48.25 o 
   7  -7   4     1933.60     1856.67    108.57 o 
   8  -7   4      367.77      362.61     52.07 o 
   9  -7   4      236.84      241.65     50.91 o 
  10  -7   4      238.57      139.64     54.54 o 
  11  -7   4      249.65      281.37     60.34 o 
  12  -7   4      441.07      309.58     66.00 o 
  13  -7   4      245.25      348.02    107.83 o 
  14  -7   4      246.36      375.95     75.25 o 
 -14  -6   4      252.21      224.42    109.65 o 
 -13  -6   4      314.99      107.52     88.65 o 
 -12  -6   4      140.23      113.03     50.50 o 
 -11  -6   4      364.18      351.30     47.48 o 
 -10  -6   4      518.33      529.48     49.40 o 
  -9  -6   4      929.57      973.76     57.99 o 
  -8  -6   4     1393.14     1409.73     70.82 o 
  -7  -6   4     1350.41     1279.53     66.38 o 
  -6  -6   4     1225.65     1303.16     65.12 o 
  -5  -6   4     3248.86     3217.48    129.79 o 
  -4  -6   4      810.39      781.97     40.83 o 
  -3  -6   4     1834.34     1748.37     75.27 o 
  -2  -6   4     3644.40     3667.56    141.86 o 
  -1  -6   4     2827.66     3189.42    152.08 o 
   0  -6   4     7908.49     8976.54    404.57 o 
   1  -6   4     3617.05     3855.50    142.50 o 
   2  -6   4     3394.63     3396.71    131.18 o 
   3  -6   4     1685.91     1642.11     68.52 o 
   4  -6   4     1285.30     1279.89     57.53 o 
   5  -6   4     4001.56     3846.20    179.80 o 
   6  -6   4     1274.88     1272.25     63.58 o 
   7  -6   4     1565.29     1555.78     90.33 o 
   8  -6   4     1028.19      987.67     77.49 o 
   9  -6   4      542.17      505.03     71.05 o 
  10  -6   4      521.93      535.88     78.79 o 
  11  -6   4      395.04      499.57     66.65 o 
  12  -6   4      121.72      117.52     57.59 o 
  13  -6   4      381.50      382.86     72.12 o 
  14  -6   4      320.84      240.94    107.91 o 
 -14  -5   4      142.67       89.17     94.61 o 
 -13  -5   4      107.68      181.30     61.77 o 
 -12  -5   4      135.91       23.75     63.06 o 
 -11  -5   4      332.93      342.49     42.38 o 
 -10  -5   4      599.20      589.79     49.67 o 
  -9  -5   4     1047.69     1150.52     69.52 o 
  -8  -5   4      466.53      441.29     39.01 o 
  -7  -5   4      287.12      265.21     31.97 o 
  -6  -5   4      420.75      441.21     70.53 o 
  -5  -5   4     1728.31     1676.15     91.14 o 
  -4  -5   4     2449.99     2471.42     89.42 o 
  -3  -5   4      907.26      924.28     42.54 o 
  -2  -5   4     2499.13     2753.33    104.52 o 
  -1  -5   4     5200.56     5259.10    238.44 o 
   0  -5   4     8418.91     8914.21    324.84 o 
   1  -5   4     7602.88     7570.26    270.61 o 
   2  -5   4     2325.86     2628.84    105.75 o 
   3  -5   4      829.40      802.88     44.59 o 
   4  -5   4     1762.49     1811.46     80.46 o 
   5  -5   4     1711.68     1689.03     76.35 o 
   6  -5   4      588.08      568.28     39.59 o 
   7  -5   4      285.78      284.43     25.69 o 
   8  -5   4      511.01      621.63     59.49 o 
   9  -5   4     1200.38     1250.81    110.80 o 
  10  -5   4      727.05      772.17     71.40 o 
  11  -5   4      374.46      334.51     60.88 o 
  12  -5   4      140.06      107.09     55.82 o 
  13  -5   4       76.92       83.59     55.43 o 
  14  -5   4      184.82       58.38     96.81 o 
 -15  -4   4       48.14     -133.28     88.85 o 
 -14  -4   4      253.02      385.48    105.12 o 
 -13  -4   4      253.71      251.15     61.54 o 
 -12  -4   4       62.29       34.58     50.17 o 
 -11  -4   4     1455.88     1360.33     92.37 o 
 -10  -4   4      876.91     1004.53     59.86 o 
  -9  -4   4     2701.05     2724.01    118.53 o 
  -8  -4   4     2962.32     2819.43    118.86 o 
  -7  -4   4     1960.85     1865.71     87.99 o 
  -6  -4   4     5575.65     5423.30    200.31 o 
  -5  -4   4     4743.73     4666.86    216.63 o 
  -4  -4   4     8376.45     8607.46    303.04 o 
  -3  -4   4     5064.48     5491.13    219.03 o 
  -2  -4   4     5468.73     5698.12    211.42 o 
  -1  -4   4     6579.73     6710.62    293.83 o 
   0  -4   4     2368.55     2369.21     93.89 o 
   1  -4   4     5651.50     5803.29    222.84 o 
   2  -4   4     5718.47     5726.99    207.72 o 
   3  -4   4     7235.85     7369.73    252.96 o 
   4  -4   4     5893.34     6231.23    297.79 o 
   5  -4   4     5180.24     5116.37    165.29 o 
   6  -4   4     4618.53     4713.44    234.01 o 
   7  -4   4     2442.43     2329.92    121.18 o 
   8  -4   4     3074.58     3070.45    154.41 o 
   9  -4   4     3129.74     2982.53    153.64 o 
  10  -4   4      671.95      637.15     76.74 o 
  11  -4   4     1090.44     1249.24     92.23 o 
  12  -4   4       89.78       35.71     51.28 o 
  13  -4   4      272.74      429.46    123.33 o 
  14  -4   4      233.17       85.82     94.22 o 
  15  -4   4       39.19       63.49    100.71 o 
 -15  -3   4      423.26      341.83    117.65 o 
 -14  -3   4      528.60      579.66     76.53 o 
 -13  -3   4      255.69      255.13     62.52 o 
 -12  -3   4      445.56      406.11     96.87 o 
 -11  -3   4      166.96       83.61     76.07 o 
 -10  -3   4     2565.17     2654.03    207.90 o 
  -9  -3   4     1189.00     1080.97     79.56 o 
  -8  -3   4      102.55      117.06     29.65 o 
  -7  -3   4     1159.98     1071.82    135.07 o 
  -6  -3   4      744.10      665.99     48.66 o 
  -5  -3   4     2747.00     2837.73    140.89 o 
  -4  -3   4     2829.88     2936.59    106.93 o 
  -3  -3   4     2467.22     2479.29     98.43 o 
  -2  -3   4     3004.36     3217.72    126.29 o 
  -1  -3   4     2787.21     2829.01    151.32 o 
   0  -3   4      954.15      890.83     41.78 o 
   1  -3   4     4027.38     3927.12    139.51 o 
   2  -3   4     2156.54     2361.38     96.70 o 
   3  -3   4     2409.11     2501.42     96.95 o 
   4  -3   4     1969.08     1900.10    138.17 o 
   5  -3   4     2663.35     2787.53    110.73 o 
   6  -3   4      975.19      870.72     80.06 o 
   7  -3   4     1718.26     1571.23     92.52 o 
   8  -3   4      119.21       92.90     37.60 o 
   9  -3   4     1515.46     1492.67     90.81 o 
  10  -3   4     2695.49     2841.16    148.13 o 
  11  -3   4      141.69       71.67     59.80 o 
  12  -3   4      579.53      652.31     71.93 o 
  13  -3   4      202.32      103.44     87.34 o 
  14  -3   4      740.66      736.47    123.13 o 
  15  -3   4      324.27      300.00    109.27 o 
 -15  -2   4      136.99      186.24    110.26 o 
 -14  -2   4      130.96       46.66     95.25 o 
 -13  -2   4      452.95      243.68     93.27 o 
 -12  -2   4      203.97      164.30     82.94 o 
 -11  -2   4      195.83      145.42     76.86 o 
 -10  -2   4      661.04      569.60     96.78 o 
  -9  -2   4      301.74      309.31     69.39 o 
  -7  -2   4      651.71      674.51     78.46 o 
  -6  -2   4     1767.76     1843.38    130.92 o 
  -5  -2   4     3411.30     3341.96    150.69 o 
  -4  -2   4      577.21      530.16     25.21 o 
  -3  -2   4      457.82      476.64     24.11 o 
  -2  -2   4     6359.28     6462.21    197.17 o 
  -1  -2   4     1644.95     1637.67     68.73 o 
   0  -2   4     4735.45     4994.78    183.23 o 
   1  -2   4     1526.63     1687.21     62.84 o 
   2  -2   4     5175.05     5464.94    182.40 o 
   3  -2   4      680.73      702.42     33.80 o 
   4  -2   4      582.88      578.79     35.45 o 
   5  -2   4     2728.64     2616.82    106.63 o 
   6  -2   4     2005.90     1807.13    155.92 o 
   7  -2   4      650.95      621.20     53.53 o 
   8  -2   4      882.08      956.39     72.06 o 
   9  -2   4      260.07      262.18     45.78 o 
  10  -2   4      915.82      941.57     71.09 o 
  11  -2   4      426.53      469.52     59.03 o 
  12  -2   4      204.21      180.06     54.58 o 
  13  -2   4      607.79      542.39     95.42 o 
  14  -2   4      142.68      287.44    102.05 o 
  15  -2   4      105.28       19.51     95.26 o 
 -15  -1   4      277.26      299.48    108.67 o 
 -14  -1   4      101.70      -78.16     89.23 o 
 -13  -1   4      475.61      497.06    105.42 o 
 -12  -1   4      609.20      691.35    101.48 o 
 -11  -1   4      408.80      366.20     78.56 o 
 -10  -1   4      459.89      295.36     76.92 o 
  -9  -1   4      613.44      452.84     77.34 o 
  -8  -1   4      617.79      777.11     83.06 o 
  -7  -1   4     1867.85     1860.24    101.04 o 
  -6  -1   4     3570.23     3502.45    168.71 o 
  -5  -1   4     3714.66     3520.75    189.17 o 
  -4  -1   4     2887.89     2812.08    139.11 o 
  -3  -1   4     5333.97     5566.85    227.64 o 
  -2  -1   4    15175.00    15073.73    536.32 o 
  -1  -1   4    25002.54    24499.80    925.52 o 
   0  -1   4    13297.07    13238.73    475.18 o 
   1  -1   4    26470.34    27039.41    950.81 o 
   2  -1   4    14129.19    14123.27    530.03 o 
   3  -1   4     6971.22     7035.38    234.37 o 
   4  -1   4     3325.34     3160.88    118.54 o 
   5  -1   4     4629.18     4463.80    203.91 o 
   6  -1   4     3165.11     3147.74    156.95 o 
   7  -1   4     1678.68     1682.88     95.94 o 
   8  -1   4      695.43      728.04     59.49 o 
   9  -1   4      490.43      510.54     55.88 o 
  10  -1   4      238.26      292.28    116.39 o 
  11  -1   4      553.73      642.08     64.77 o 
  12  -1   4      624.47      900.86    108.75 o 
  13  -1   4      532.60      501.97    100.90 o 
  14  -1   4      105.44      116.75     91.27 o 
  15  -1   4      233.85      286.91    107.57 o 
 -15   0   4      225.87       69.92    103.49 o 
 -14   0   4      331.93      291.82     92.52 o 
 -13   0   4      935.25      798.23    119.51 o 
 -12   0   4      108.61       95.91     76.93 o 
 -11   0   4     1075.52      989.51    116.87 o 
 -10   0   4     1415.10     1238.74    123.07 o 
  -9   0   4      963.36      912.56     70.81 o 
  -8   0   4     2279.21     2281.51    127.61 o 
  -7   0   4      868.79      885.27     61.96 o 
  -6   0   4      274.59      285.65     35.09 o 
  -5   0   4      633.59      604.63     44.67 o 
  -4   0   4     1659.60     1611.48     84.71 o 
  -3   0   4     2068.73     2054.56    101.97 o 
  -2   0   4     3186.09     3259.19    153.70 o 
  -1   0   4     1926.46     1978.75     76.87 o 
   0   0   4     1173.54     1180.26     58.91 o 
   1   0   4     1678.85     1784.53     84.61 o 
   2   0   4     2329.23     2638.17    125.45 o 
   3   0   4     2271.27     2177.09     84.62 o 
   4   0   4     1274.64     1311.91     68.09 o 
   5   0   4      432.54      401.63     53.12 o 
   6   0   4      341.65      337.99     37.88 o 
   7   0   4      981.97     1025.95     67.31 o 
   8   0   4     2443.12     2375.06    125.42 o 
   9   0   4     1422.19     1384.13    102.18 o 
  10   0   4     1942.96     1904.81    111.27 o 
  11   0   4      739.51      736.60     68.26 o 
  12   0   4      133.72      188.63     79.04 o 
  13   0   4      658.74      470.83     92.34 o 
  14   0   4      236.62      295.65     97.00 o 
  15   0   4      294.09      246.00    106.25 o 
 -15   1   4      213.11      237.88    108.91 o 
 -14   1   4       99.85       13.41     91.09 o 
 -13   1   4      571.55      720.14    111.19 o 
 -12   1   4      676.02      787.34    108.59 o 
 -11   1   4      497.89      518.44     87.32 o 
 -10   1   4      290.46      377.91     66.03 o 
  -9   1   4      510.75      551.52     55.51 o 
  -8   1   4      528.97      578.46     55.46 o 
  -7   1   4     1796.58     1631.02     98.48 o 
  -6   1   4     3247.97     3223.67    168.21 o 
  -5   1   4     4192.75     4318.01    190.69 o 
  -4   1   4     3043.23     2857.89    139.21 o 
  -3   1   4     6774.20     6912.02    285.40 o 
  -2   1   4    14018.96    13913.78    670.15 o 
  -1   1   4    26915.95    26472.07   1135.20 o 
   0   1   4    13176.85    13095.84    583.82 o 
   1   1   4    24723.68    25184.93   1160.21 o 
   2   1   4    15248.90    15322.97    646.62 o 
   3   1   4     5536.19     5707.05    233.12 o 
   4   1   4     3072.45     2860.92    206.36 o 
   5   1   4     4202.80     4054.29    285.13 o 
   6   1   4     3510.71     3317.46    218.41 o 
   7   1   4     1702.60     1754.36     94.66 o 
   8   1   4      806.08      707.47     58.11 o 
   9   1   4      615.22      629.08     55.91 o 
  10   1   4      385.99      452.20     52.16 o 
  11   1   4      449.05      519.26     93.03 o 
  12   1   4      552.21      560.83    102.96 o 
  13   1   4      437.80      257.81     90.47 o 
  14   1   4      139.13      121.45     90.55 o 
  15   1   4      304.69      352.63    107.62 o 
 -15   2   4      135.95       52.72    103.20 o 
 -14   2   4      121.01       76.40     91.84 o 
 -13   2   4      419.23      375.93     89.16 o 
 -12   2   4      147.97       82.62     74.74 o 
 -11   2   4      294.91      237.02     55.37 o 
 -10   2   4      936.62      941.77     70.86 o 
  -9   2   4      212.42      201.12     45.67 o 
  -8   2   4     1184.24     1180.07     78.91 o 
  -7   2   4      812.18      783.61     77.19 o 
  -6   2   4     1672.90     1648.45     94.18 o 
  -5   2   4     3244.78     3012.57    157.00 o 
  -4   2   4      443.68      479.93     38.48 o 
  -3   2   4      502.15      611.83     37.77 o 
  -2   2   4     5613.43     5671.99    231.71 o 
  -1   2   4     1897.00     1914.32     84.18 o 
   0   2   4     4763.35     4912.41    326.92 o 
   1   2   4     1302.89     1429.87     74.87 o 
   2   2   4     5922.08     6192.93    256.26 o 
   3   2   4      528.37      556.86     59.86 o 
   4   2   4      699.71      737.55     61.12 o 
   5   2   4     2841.18     2835.70    184.45 o 
   6   2   4     2100.26     1930.66    135.63 o 
   7   2   4      599.75      701.21     70.51 o 
   8   2   4     1319.32     1300.14    100.31 o 
   9   2   4      308.10      291.81     57.57 o 
  10   2   4      659.52      672.45     63.92 o 
  11   2   4      278.95      287.01     75.72 o 
  12   2   4      299.15      326.85     80.60 o 
  13   2   4      650.43      610.90    102.56 o 
  14   2   4      142.73      254.47     97.45 o 
  15   2   4      101.86      181.71    101.07 o 
 -15   3   4      410.67      384.79    114.67 o 
 -14   3   4      575.91      508.46    108.88 o 
 -13   3   4      187.24      250.56     91.09 o 
 -12   3   4      422.10      374.64     62.07 o 
 -11   3   4      202.28      223.64     54.12 o 
 -10   3   4     2546.31     2610.56    149.13 o 
  -9   3   4     1491.05     1462.82     89.39 o 
  -8   3   4      104.13      121.99     37.31 o 
  -7   3   4     1182.50     1192.89     73.89 o 
  -6   3   4      682.71      640.05     49.97 o 
  -5   3   4     2854.80     3113.07    148.58 o 
  -4   3   4     2564.78     2533.36    137.68 o 
  -3   3   4     2704.46     2674.33    103.29 o 
  -2   3   4     2391.89     2585.94    112.83 o 
  -1   3   4     3438.42     3560.43    126.53 o 
   0   3   4      869.93      805.18     73.82 o 
   1   3   4     3345.90     3103.64    249.27 o 
   2   3   4     2764.42     2944.87    175.60 o 
   3   3   4     2212.12     2324.98    172.22 o 
   6   3   4     1056.99     1050.99     84.08 o 
   7   3   4     1675.96     1624.10    122.72 o 
   8   3   4      102.70      131.59     50.08 o 
   9   3   4     1186.60     1253.03     83.94 o 
  10   3   4     2649.82     2535.41    208.86 o 
  11   3   4      123.74      155.19     75.32 o 
  12   3   4      591.39      636.58    105.49 o 
  13   3   4      280.41      355.02     98.62 o 
  14   3   4      694.46      832.30    129.69 o 
  15   3   4      326.15      269.73    110.02 o 
 -15   4   4       49.58       38.47     98.85 o 
 -14   4   4      283.29      308.69    102.59 o 
 -13   4   4      261.08      299.59     67.85 o 
 -12   4   4       70.70       49.15     54.46 o 
 -11   4   4     1290.59     1307.76    116.59 o 
 -10   4   4      747.22      881.44     76.75 o 
  -9   4   4     2960.09     3000.74    204.35 o 
  -8   4   4     3044.10     3017.25    153.77 o 
  -7   4   4     2416.78     2371.68    115.75 o 
  -6   4   4     5013.52     5107.86    255.47 o 
  -5   4   4     4789.34     4730.32    227.05 o 
  -4   4   4     7484.52     7770.71    387.49 o 
  -3   4   4     6121.05     6449.74    228.97 o 
  -2   4   4     5738.36     5754.93    273.59 o 
  -1   4   4     6101.57     6268.67    430.95 o 
   0   4   4     2376.70     2383.39    116.01 o 
   1   4   4     6162.19     6447.71    286.91 o 
   2   4   4     5493.26     5442.87    266.17 o 
   3   4   4     6131.79     6145.58    323.70 o 
   4   4   4     6885.89     7134.12    451.87 o 
   5   4   4     5123.95     5100.90    359.71 o 
   6   4   4     5166.73     5310.22    325.63 o 
   7   4   4     1973.56     2058.28    159.59 o 
   8   4   4     2963.25     2854.22    206.12 o 
   9   4   4     2874.56     2757.97    203.16 o 
  10   4   4      844.48      797.14     95.65 o 
  11   4   4     1268.03     1403.57    135.85 o 
  12   4   4       90.79       82.56     83.00 o 
  13   4   4      249.78      197.31     88.66 o 
  14   4   4      207.45      195.15    103.30 o 
  15   4   4       37.47       49.62    104.99 o 
 -14   5   4      153.24      215.57     67.54 o 
 -13   5   4      106.92       35.35     61.07 o 
 -12   5   4      143.29       51.04     52.93 o 
 -11   5   4      301.78      256.60     60.67 o 
 -10   5   4      571.70      508.40     89.10 o 
  -9   5   4     1065.19     1191.67     93.87 o 
  -8   5   4      385.67      293.36     45.84 o 
  -7   5   4      336.34      307.50     41.88 o 
  -6   5   4      465.08      465.43     57.20 o 
  -5   5   4     1643.54     1732.47     95.06 o 
  -4   5   4     2103.52     2000.57     93.66 o 
  -3   5   4      687.48      809.85     55.98 o 
  -2   5   4     2297.69     2560.36    135.19 o 
   0   5   4     8416.55     8774.89    415.42 o 
   1   5   4     7000.08     7124.41    347.30 o 
   2   5   4     2616.36     2827.46    134.41 o 
   3   5   4     1062.26     1088.31     57.93 o 
   4   5   4     2084.52     2175.07    147.31 o 
   5   5   4     1807.82     1819.98    139.63 o 
   6   5   4      528.61      529.99     69.67 o 
   7   5   4      247.62      293.23     41.05 o 
   8   5   4      606.88      663.39     73.08 o 
  11   5   4      411.63      376.02     91.85 o 
  12   5   4      131.48      216.17     92.74 o 
  13   5   4       76.97       71.18     83.39 o 
  14   5   4      166.08       -4.75     98.55 o 
 -14   6   4      295.64      295.24    122.32 o 
 -13   6   4      343.88      263.47     64.72 o 
 -12   6   4       96.62       69.89     57.76 o 
 -11   6   4      359.20      364.13     62.26 o 
 -10   6   4      552.48      580.87    109.95 o 
  -9   6   4      705.67      774.04     71.90 o 
  -8   6   4     1314.83     1283.52     88.49 o 
  -7   6   4     1538.51     1499.74     99.04 o 
  -6   6   4     1296.78     1305.03     81.59 o 
  -5   6   4     3653.68     3517.35    244.80 o 
  -4   6   4      896.88      856.66     57.61 o 
  -3   6   4     1985.53     1956.37    126.60 o 
  -2   6   4     3676.74     3818.56    185.07 o 
  -1   6   4     2950.97     3337.76    224.67 o 
   0   6   4     7878.40     9077.09    424.71 o 
   1   6   4     3416.12     3599.19    181.95 o 
   2   6   4     3431.99     3409.61    134.03 o 
   3   6   4     1551.29     1438.36     85.70 o 
   4   6   4     1064.75     1016.46     76.66 o 
   5   6   4     3595.26     3505.30    266.05 o 
   6   6   4     1147.51     1084.54    109.95 o 
   7   6   4     1473.90     1200.47    127.51 o 
   8   6   4     1090.27     1223.90     76.46 o 
  12   6   4      172.39       83.82     89.33 o 
  13   6   4      355.99      376.87    112.86 o 
  14   6   4      265.73      293.33    111.04 o 
 -14   7   4      241.70      210.09     74.90 o 
 -13   7   4      216.95      196.46     67.10 o 
 -12   7   4      388.12      366.86     67.83 o 
 -11   7   4      225.23      271.73     60.87 o 
 -10   7   4      278.08      296.81    113.46 o 
  -9   7   4      209.04      181.74     48.28 o 
  -8   7   4      480.50      502.68     57.03 o 
  -7   7   4     1491.14     1568.56     98.52 o 
  -6   7   4      619.30      644.65     55.61 o 
  -5   7   4      589.66      678.72     50.05 o 
  -4   7   4     2306.11     2315.12    116.02 o 
  -3   7   4     3241.78     3108.17    154.16 o 
  -2   7   4     2218.04     2131.73    123.78 o 
  -1   7   4     4519.89     4450.99    344.70 o 
   0   7   4      468.25      406.44     33.92 o 
   1   7   4     4779.83     4946.69    215.36 o 
   2   7   4     1812.01     1832.62     74.23 o 
   3   7   4     3540.49     3216.31    134.58 o 
   4   7   4     2206.28     2023.01    119.30 o 
   5   7   4      370.15      402.81     64.21 o 
   6   7   4      849.77      822.22     84.75 o 
   7   7   4     2071.06     2029.68    161.74 o 
   8   7   4      408.66      422.99     74.29 o 
   9   7   4      235.28      411.69     77.28 o 
  12   7   4      365.37      348.14     94.81 o 
  13   7   4      217.61      218.26     95.90 o 
  14   7   4      241.11      328.83    120.39 o 
 -13   8   4      280.00      369.27    129.18 o 
 -12   8   4      158.29      224.57     66.43 o 
 -11   8   4      136.32      265.29     61.88 o 
 -10   8   4      133.28      155.13     52.41 o 
  -9   8   4       76.18      106.65     45.74 o 
  -8   8   4      234.82      330.31     52.56 o 
  -7   8   4      319.56      435.67     51.07 o 
  -6   8   4     1384.81     1390.20    134.02 o 
  -5   8   4      582.06      688.17     71.37 o 
  -4   8   4     1342.88     1283.45     77.51 o 
  -3   8   4      431.49      509.53     65.47 o 
  -2   8   4      246.48      242.55     55.98 o 
  -1   8   4      526.17      501.25     68.06 o 
   0   8   4     1100.42     1077.70     64.96 o 
   1   8   4      484.79      474.80     38.39 o 
   2   8   4      294.02      287.06     27.44 o 
   3   8   4      387.28      397.92     29.47 o 
   4   8   4     1150.55     1170.11    119.80 o 
   5   8   4      978.26     1038.45     66.59 o 
   6   8   4     1269.00     1217.28    114.56 o 
   7   8   4      395.96      522.66     76.66 o 
   8   8   4      303.85      273.02     70.00 o 
   9   8   4       48.16       27.76     61.03 o 
  10   8   4      174.12      285.72     79.45 o 
  13   8   4      402.46      464.66    120.25 o 
 -13   9   4      194.71      276.89     76.42 o 
 -12   9   4      226.09      310.44     70.81 o 
 -11   9   4      260.36      208.88     63.44 o 
 -10   9   4     1087.81     1165.55     91.44 o 
  -9   9   4      559.87      535.15    123.90 o 
  -8   9   4      250.43      333.10     65.95 o 
  -7   9   4      265.64      297.32     71.05 o 
  -6   9   4     1795.75     1945.81    145.31 o 
  -5   9   4     2052.25     1924.01    117.94 o 
  -4   9   4     1067.75      948.94     74.19 o 
  -3   9   4     2494.53     2485.42    128.66 o 
  -2   9   4     3399.41     3358.12    172.25 o 
  -1   9   4     2308.51     2482.90    168.27 o 
   0   9   4     1988.63     1783.05     99.15 o 
   1   9   4     3036.14     2886.19    121.53 o 
   2   9   4     3373.87     3323.30    136.08 o 
   3   9   4     2614.79     2561.51    138.35 o 
   4   9   4      919.78      943.17    144.94 o 
   5   9   4     1675.60     1635.51    126.15 o 
   6   9   4     1960.02     1675.63    151.73 o 
   7   9   4      310.41      372.89     68.46 o 
   8   9   4      256.84      247.70     70.12 o 
   9   9   4      623.59      677.86     96.44 o 
  10   9   4      915.44      884.07    118.09 o 
  13   9   4      269.87      329.11    115.02 o 
 -12  10   4      177.11      258.23     70.46 o 
 -11  10   4      373.14      455.06     88.92 o 
 -10  10   4      188.13      206.84     61.72 o 
  -9  10   4      198.53      259.19     60.48 o 
  -8  10   4      455.86      547.65     64.37 o 
  -7  10   4      464.13      512.68     88.96 o 
  -6  10   4      886.30      826.08    106.60 o 
  -5  10   4      274.88      315.11     61.90 o 
  -4  10   4      779.76      774.87     99.40 o 
  -3  10   4      866.11      884.61     66.95 o 
  -2  10   4      977.80     1092.00     73.90 o 
  -1  10   4      528.53      500.39     73.05 o 
   0  10   4       58.34       41.01     48.68 o 
   1  10   4      404.28      387.87     32.66 o 
   2  10   4     1343.15     1321.81     64.59 o 
   3  10   4      954.11      863.32     64.20 o 
   4  10   4      868.62      816.40     67.03 o 
   5  10   4      288.19      280.03     45.65 o 
   6  10   4      747.99      718.44     66.01 o 
   7  10   4      529.48      580.93     85.23 o 
   8  10   4      445.99      441.66     85.88 o 
   9  10   4      136.74      112.61     75.96 o 
  10  10   4      118.63      131.20     79.69 o 
  11  10   4      579.99      438.44    101.72 o 
 -12  11   4      460.07      569.04    117.90 o 
 -11  11   4      307.39      253.45     96.71 o 
 -10  11   4      318.61      384.71    100.83 o 
  -9  11   4      333.90      262.74     98.04 o 
  -8  11   4      132.73      131.98     83.43 o 
  -7  11   4      640.67      619.34     95.27 o 
  -6  11   4      272.31      243.53     48.83 o 
  -5  11   4      264.30      259.75     49.00 o 
  -4  11   4      384.93      422.52     51.51 o 
  -3  11   4      498.22      473.66     55.15 o 
  -2  11   4      973.85     1061.35    108.45 o 
  -1  11   4     2147.68     1761.55    165.47 o 
   0  11   4     1142.98     1085.18     58.44 o 
   1  11   4     1586.17     1639.76     77.15 o 
   2  11   4      989.25     1003.90     69.51 o 
   3  11   4      428.07      458.41    148.33 o 
   4  11   4      370.73      390.71    109.07 o 
   5  11   4      296.37      308.02     46.57 o 
   6  11   4      239.63      213.28     50.58 o 
   7  11   4      727.54      713.38     70.33 o 
   8  11   4      140.35      163.46     73.10 o 
   9  11   4      475.28      345.22     88.99 o 
  10  11   4      423.40      468.70     94.19 o 
  11  11   4      366.90      411.16    103.77 o 
 -11  12   4      446.02      439.81    106.69 o 
 -10  12   4      116.50      174.37     94.78 o 
  -9  12   4      449.71      603.39    117.51 o 
  -8  12   4      889.80      908.15    131.55 o 
  -7  12   4      321.60      475.71     95.07 o 
  -6  12   4      973.16      934.29     79.02 o 
  -5  12   4      989.25     1001.23     79.56 o 
  -4  12   4      628.82      661.73     63.02 o 
  -3  12   4      242.63      294.95     50.18 o 
  -2  12   4      121.20      148.05     56.66 o 
  -1  12   4      239.69      360.53     74.99 o 
   0  12   4     1331.91     1373.16    139.49 o 
   1  12   4      274.89      283.12     75.92 o 
   2  12   4      190.08       67.44     63.03 o 
   3  12   4      202.72      206.03     70.13 o 
   4  12   4      412.09      361.27     82.29 o 
   5  12   4     1360.57     1484.02    144.33 o 
   6  12   4      854.81      940.38    117.84 o 
   7  12   4      431.33      375.38     94.54 o 
   8  12   4      790.46      694.10    114.52 o 
   9  12   4      464.00      376.55     98.96 o 
 -10  13   4      433.82      514.18    110.18 o 
  -9  13   4      305.84      195.59    102.27 o 
  -8  13   4       57.95      142.32     93.73 o 
  -7  13   4      597.27      623.10    109.73 o 
  -6  13   4      273.21      262.98     78.79 o 
  -5  13   4      200.00      204.17     55.94 o 
  -4  13   4      315.37      287.89     52.75 o 
  -3  13   4      849.34      887.36     75.78 o 
  -2  13   4      294.61      412.94     56.80 o 
  -1  13   4      536.31      506.91     51.32 o 
   0  13   4      112.24      185.63     69.50 o 
   1  13   4      441.22      482.48     88.15 o 
   2  13   4      422.16      355.02     84.10 o 
   3  13   4     1166.73     1130.44    120.55 o 
   4  13   4      198.69      105.14     74.92 o 
   5  13   4      274.66      228.76     83.79 o 
   6  13   4      338.27      194.62     85.76 o 
   7  13   4      537.67      496.83    105.33 o 
   8  13   4       79.81      193.70     94.32 o 
   9  13   4      268.77      268.11    102.81 o 
  10  13   4      428.54      317.74    113.57 o 
  -9  14   4      309.87      442.34    116.03 o 
  -8  14   4      505.39      607.67    118.68 o 
  -7  14   4      279.79      166.94     93.32 o 
  -6  14   4      460.98      418.16     99.36 o 
  -5  14   4      646.03      514.75    103.25 o 
  -4  14   4      652.98      662.86     71.41 o 
  -3  14   4      370.29      455.99     60.17 o 
  -2  14   4      255.03      209.33     43.60 o 
  -1  14   4      200.96      147.29     99.12 o 
   0  14   4      145.56      182.24     73.37 o 
   1  14   4      256.11      235.07     81.60 o 
   2  14   4      182.80      183.56     78.32 o 
   3  14   4      586.25      643.94     98.86 o 
   4  14   4      472.94      402.89     96.72 o 
   5  14   4      589.24      593.66    103.13 o 
   6  14   4      492.58      384.53     96.78 o 
   7  14   4      243.41      310.43     96.39 o 
   8  14   4      516.38      499.83    114.94 o 
   9  14   4      326.19      308.69    109.24 o 
  -8  15   4      140.92      165.98    103.69 o 
  -7  15   4      296.65      370.18     96.21 o 
  -6  15   4      212.56      180.78     83.64 o 
  -5  15   4      260.98      248.57     92.74 o 
  -4  15   4      436.22      318.53     95.84 o 
  -3  15   4      340.37      416.49     65.01 o 
  -2  15   4      376.08      382.67     71.21 o 
  -1  15   4      380.07      482.51     70.14 o 
   0  15   4      348.91      466.82     91.77 o 
   1  15   4      582.75      686.63    100.17 o 
   2  15   4      251.50      339.10     90.09 o 
   3  15   4      317.06      285.24     90.46 o 
   4  15   4      481.90      491.41     99.25 o 
   5  15   4      228.63      124.25     85.09 o 
   6  15   4      225.84       94.33     95.80 o 
   7  15   4      366.85      406.24    106.13 o 
   8  15   4      119.93      121.98     97.26 o 
  -6  16   4      248.51      242.50     98.63 o 
  -5  16   4       82.50       62.50     86.08 o 
  -4  16   4      167.90      244.79     94.61 o 
  -3  16   4      250.03      378.34    100.75 o 
  -2  16   4      189.71      188.69     91.96 o 
  -1  16   4      199.06      271.38     64.36 o 
   0  16   4       32.40       36.62     57.16 o 
   1  16   4      251.08      224.97     89.10 o 
   2  16   4      129.93       74.96     82.25 o 
   3  16   4      163.03      330.51     96.84 o 
   4  16   4      204.03      333.51     96.36 o 
   5  16   4       83.04       33.31     93.24 o 
   6  16   4      253.67      134.76     94.36 o 
  -4  17   4      348.09      459.21    114.33 o 
  -3  17   4       64.80      186.35     98.33 o 
  -2  17   4      414.12      421.21    109.37 o 
  -1  17   4      113.48      132.65     97.74 o 
   0  17   4      472.31      520.74     80.28 o 
   1  17   4       69.72      255.44     99.30 o 
   2  17   4      303.76      370.07    104.47 o 
   3  17   4       70.39       65.85     91.71 o 
   4  17   4      467.34      568.48    116.26 o 
  -1 -17   5       39.82       88.20     83.75 o 
   0 -17   5      250.80      189.58     62.18 o 
   1 -17   5       36.70       39.32     56.62 o 
   2 -17   5      139.42      233.90     65.11 o 
   3 -17   5      370.20      382.15     74.71 o 
  -6 -16   5       72.44       94.34     93.67 o 
  -5 -16   5      233.93      217.82     92.70 o 
  -2 -16   5      397.21      491.36     92.89 o 
  -1 -16   5      151.30      183.61     56.31 o 
   0 -16   5      181.46      121.28     56.02 o 
   1 -16   5      193.63      206.01     59.42 o 
   2 -16   5      320.05      242.22     62.40 o 
   3 -16   5      168.05      193.16     63.77 o 
   4 -16   5      184.21      114.93     62.42 o 
   5 -16   5      334.77      251.04    110.15 o 
   6 -16   5       52.75        4.82     99.76 o 
  -7 -15   5       53.07      -18.51     86.81 o 
  -6 -15   5      153.48      113.43     88.76 o 
  -5 -15   5      182.30      178.69     87.91 o 
  -4 -15   5      227.94      217.73     89.02 o 
  -3 -15   5      472.94      503.53     86.92 o 
  -2 -15   5      320.33      212.48     74.97 o 
  -1 -15   5       36.40       11.79     46.44 o 
   0 -15   5      462.88      573.85     88.51 o 
   1 -15   5       24.77       98.97     79.69 o 
   2 -15   5      315.79      297.85     62.06 o 
   3 -15   5      363.02      408.52     68.00 o 
   4 -15   5      265.06      201.33     61.57 o 
   5 -15   5      259.57      361.67    103.14 o 
   6 -15   5      264.47      419.34    106.17 o 
   7 -15   5       74.50       -5.52     90.03 o 
  -9 -14   5      185.27      145.64     96.46 o 
  -8 -14   5      149.63      207.19     93.14 o 
  -7 -14   5      124.46       59.93     82.93 o 
  -6 -14   5       93.18       56.50     79.51 o 
  -5 -14   5       61.49       75.96     77.40 o 
  -4 -14   5      476.45      510.98     64.18 o 
  -3 -14   5      403.34      280.90     73.22 o 
  -2 -14   5     1107.78      967.75    113.03 o 
  -1 -14   5     1313.54     1454.88     95.27 o 
   0 -14   5      210.68      105.55     50.94 o 
   1 -14   5      838.26      773.64     76.00 o 
   2 -14   5      787.95      675.71     72.12 o 
   3 -14   5      614.09      725.23     81.60 o 
   4 -14   5      654.48      651.51     73.74 o 
   5 -14   5      122.64       52.85     51.16 o 
   6 -14   5       82.35       34.09     84.05 o 
   7 -14   5      163.48      247.23     97.46 o 
   8 -14   5      199.63      191.23     90.66 o 
   9 -14   5      121.71      197.23    104.60 o 
 -10 -13   5       36.09      116.36     99.20 o 
  -9 -13   5       64.21      101.50     90.09 o 
  -8 -13   5      129.78       55.90     83.96 o 
  -7 -13   5      199.52      207.46     83.43 o 
  -6 -13   5      448.40      239.47     75.97 o 
  -5 -13   5       71.69      110.16    113.61 o 
  -4 -13   5      114.81      118.10     47.21 o 
  -3 -13   5      554.24      486.73     58.52 o 
  -2 -13   5      583.06      505.53     81.98 o 
  -1 -13   5      154.22      110.98     47.60 o 
   0 -13   5      552.45      477.15     84.71 o 
   1 -13   5      137.36       58.61     45.08 o 
   2 -13   5      576.13      492.98     61.68 o 
   3 -13   5      425.75      358.55     58.05 o 
   4 -13   5       76.15       72.42     62.59 o 
   5 -13   5      104.87      102.58     73.22 o 
   6 -13   5      463.97      430.87    101.66 o 
   7 -13   5      260.59      106.12     88.46 o 
   8 -13   5      141.61       51.20     91.83 o 
   9 -13   5       47.62       39.49     92.94 o 
  10 -13   5       33.41       63.14     99.83 o 
 -11 -12   5       92.64      122.40    101.88 o 
 -10 -12   5      233.99      243.17    101.08 o 
  -9 -12   5      347.47      347.10     97.51 o 
  -8 -12   5       66.01      -35.26     74.52 o 
  -7 -12   5       79.76      103.57     77.25 o 
  -6 -12   5      253.30      202.79     45.47 o 
  -5 -12   5      596.76      617.08     61.12 o 
  -4 -12   5     1013.50      892.52    117.99 o 
  -3 -12   5      951.09      935.87    101.43 o 
  -2 -12   5     1645.27     1701.92    102.70 o 
  -1 -12   5     1345.39     1398.54     89.38 o 
   0 -12   5     1187.68     1359.31     89.65 o 
   1 -12   5     1240.92     1403.48    124.51 o 
   2 -12   5     2509.67     2297.26    131.54 o 
   3 -12   5      873.85      879.74     72.60 o 
   4 -12   5      703.16      619.56     65.16 o 
   5 -12   5      430.85      445.15    146.31 o 
   6 -12   5      313.39      342.94     63.62 o 
   7 -12   5      109.04      197.30     83.12 o 
   8 -12   5       57.68       78.77     91.37 o 
   9 -12   5      464.31      477.93    113.53 o 
  10 -12   5      208.36      165.10     95.93 o 
  11 -12   5      127.40        2.41    100.62 o 
 -11 -11   5      542.41      507.05    108.83 o 
 -10 -11   5      171.54      118.88     92.13 o 
  -9 -11   5       64.23      195.21     86.82 o 
  -8 -11   5      224.88      176.90     81.87 o 
  -7 -11   5      228.49      124.78    128.33 o 
  -6 -11   5      842.27      746.49     65.39 o 
  -5 -11   5     1035.29     1139.29     78.48 o 
  -4 -11   5      527.30      516.20     54.98 o 
  -3 -11   5      491.69      521.15     44.32 o 
  -2 -11   5      299.81      282.99     34.73 o 
  -1 -11   5      535.94      643.22    105.22 o 
   0 -11   5        3.49      -36.16     37.25 o 
   1 -11   5      399.18      467.64     53.97 o 
   2 -11   5      435.26      400.05     54.02 o 
   3 -11   5      622.42      740.60     66.85 o 
   4 -11   5      801.92      706.28     72.54 o 
   5 -11   5      726.95      711.41     51.97 o 
   6 -11   5      472.78      461.09     69.64 o 
   7 -11   5      174.44      200.58     50.81 o 
   8 -11   5      394.27      405.42     95.38 o 
   9 -11   5      117.35      149.67     66.20 o 
  10 -11   5      114.40      182.54     97.39 o 
  11 -11   5      548.59      568.45    122.45 o 
 -12 -10   5      123.13       73.98    102.27 o 
 -11 -10   5      188.79      360.66    106.25 o 
 -10 -10   5      252.21      219.38     96.08 o 
  -9 -10   5      228.57      283.89     49.67 o 
  -8 -10   5      355.72      406.43     86.61 o 
  -7 -10   5      959.69      982.61     73.91 o 
  -6 -10   5      955.52     1086.96     76.43 o 
  -5 -10   5      336.73      323.07     46.41 o 
  -4 -10   5      337.21      331.76     34.08 o 
  -3 -10   5      830.43      786.12     48.92 o 
  -2 -10   5      400.19      453.68     52.53 o 
  -1 -10   5     2358.11     2307.01    122.19 o 
   0 -10   5     1048.96     1152.42     75.18 o 
   1 -10   5     1728.53     1818.87    105.59 o 
   2 -10   5      335.24      368.93     35.63 o 
   3 -10   5      594.78      608.79     43.44 o 
   4 -10   5      397.57      377.06     37.84 o 
   5 -10   5      374.11      394.41     40.19 o 
   6 -10   5     1025.30     1002.39     74.14 o 
   7 -10   5      772.06      791.16     70.30 o 
   8 -10   5      254.07      163.75     43.16 o 
   9 -10   5      306.02      281.02     61.96 o 
  10 -10   5      236.85      360.54     67.33 o 
  11 -10   5      191.70      263.37     67.72 o 
  12 -10   5      164.61      181.57     70.64 o 
 -13  -9   5       39.47      205.13    106.89 o 
 -12  -9   5       46.76       -4.70     90.89 o 
 -11  -9   5      395.57      308.29    103.86 o 
 -10  -9   5      574.74      719.63    113.04 o 
  -9  -9   5      941.29     1096.09    121.66 o 
  -8  -9   5     1431.29     1320.19     88.65 o 
  -7  -9   5     2123.17     1959.34    131.53 o 
  -6  -9   5      673.81      667.74     74.82 o 
  -5  -9   5     1103.13     1157.90     77.72 o 
  -4  -9   5     1597.50     1621.26     72.00 o 
  -3  -9   5     2018.91     1959.10     84.47 o 
  -2  -9   5      245.05      213.32     32.77 o 
  -1  -9   5      811.68      900.59     51.83 o 
   0  -9   5     1032.39     1125.10     71.69 o 
   1  -9   5      739.67      753.97     57.41 o 
   2  -9   5      141.84      135.18     32.61 o 
   3  -9   5     1513.23     1422.99     80.49 o 
   4  -9   5     1432.15     1357.39     70.21 o 
   5  -9   5     1769.89     1709.73     80.63 o 
   6  -9   5      985.78     1055.79     60.00 o 
   7  -9   5     2348.30     2123.24    178.17 o 
   8  -9   5     1030.33      996.33     79.65 o 
   9  -9   5     1031.45     1082.82    111.79 o 
  10  -9   5      744.52      710.68     78.35 o 
  11  -9   5      642.04      722.24     83.26 o 
  12  -9   5       42.96       57.00     62.90 o 
  13  -9   5       19.34      -54.89     85.57 o 
 -13  -8   5       90.10       23.70     96.94 o 
 -12  -8   5      148.16      165.14    102.06 o 
 -11  -8   5      144.29       89.20     89.30 o 
 -10  -8   5      467.61      448.93     61.58 o 
  -9  -8   5      556.53      675.87     62.35 o 
  -8  -8   5     1015.78     1099.54     80.08 o 
  -7  -8   5     2531.57     2516.13    143.03 o 
  -6  -8   5     1688.11     1683.08    123.75 o 
  -5  -8   5      650.25      685.86     56.74 o 
  -4  -8   5     1123.24      982.77     51.58 o 
  -3  -8   5      260.29      257.26     29.94 o 
  -2  -8   5     1696.11     1655.69     80.69 o 
  -1  -8   5      417.78      434.84     35.06 o 
   0  -8   5       76.01       80.76     50.36 o 
   1  -8   5      275.60      302.23     42.34 o 
   2  -8   5     1353.74     1346.22     68.29 o 
   3  -8   5      291.44      288.46     29.27 o 
   4  -8   5     1113.52     1159.91     83.46 o 
   5  -8   5      644.33      726.07     46.74 o 
   6  -8   5     1945.84     1929.70     85.76 o 
   7  -8   5     2273.76     2124.62    167.62 o 
   8  -8   5      883.61      752.73    190.97 o 
   9  -8   5      345.92      337.28     94.12 o 
  10  -8   5      584.10      565.49     80.84 o 
  11  -8   5      244.28      304.86     65.01 o 
  12  -8   5      173.00      272.01     66.71 o 
  13  -8   5      123.79      133.83     70.32 o 
 -14  -7   5      169.96       82.31    112.62 o 
 -13  -7   5      450.72      456.12    120.05 o 
 -12  -7   5      210.69      148.19     97.93 o 
 -11  -7   5      263.82      240.88     73.59 o 
 -10  -7   5     1340.85     1278.75    132.27 o 
  -9  -7   5      986.84      954.84     74.65 o 
  -8  -7   5     1281.17     1315.11     84.15 o 
  -7  -7   5     2795.08     2962.11    158.50 o 
  -6  -7   5     4422.33     4312.12    204.30 o 
  -5  -7   5     2996.87     2947.09    112.09 o 
  -4  -7   5      872.05      834.23     48.39 o 
  -3  -7   5     1672.26     1677.02     76.30 o 
  -2  -7   5     1679.50     1582.59     72.09 o 
  -1  -7   5      800.45      856.41     45.19 o 
   0  -7   5      262.89      209.48     35.33 o 
   1  -7   5      618.17      698.39     38.20 o 
   2  -7   5     2310.83     2186.61     86.71 o 
   3  -7   5     1986.88     1829.05     77.87 o 
   4  -7   5     1174.97     1125.73     57.93 o 
   5  -7   5     2084.83     2192.39     98.88 o 
   6  -7   5     3637.40     3567.05    180.27 o 
   7  -7   5     4405.06     4574.93    213.64 o 
   8  -7   5     1341.04     1361.52    104.10 o 
   9  -7   5     1152.86     1159.65     86.96 o 
  10  -7   5     1538.66     1532.91    175.16 o 
  11  -7   5      143.60      174.93     56.78 o 
  12  -7   5      393.91      443.98     70.88 o 
  13  -7   5      532.16      518.39     79.25 o 
  14  -7   5      159.25      166.93     70.16 o 
 -14  -6   5      396.40      269.91    118.86 o 
 -13  -6   5      232.89      227.06    106.91 o 
 -12  -6   5      886.67      785.68     76.46 o 
 -11  -6   5      520.24      669.11     68.32 o 
 -10  -6   5      227.57      267.33     53.97 o 
  -9  -6   5     1094.04     1294.69     84.74 o 
  -8  -6   5      159.71      128.21     38.84 o 
  -7  -6   5      299.59      340.91     44.41 o 
  -6  -6   5      288.74      271.23     39.52 o 
  -5  -6   5     1228.23     1252.18     55.68 o 
  -4  -6   5     3656.81     3563.12    130.99 o 
  -3  -6   5     3195.41     3254.92    116.05 o 
  -2  -6   5     2588.30     2668.57    111.27 o 
  -1  -6   5     5284.59     5423.63    253.22 o 
   0  -6   5     7116.55     6986.60    318.52 o 
   1  -6   5     7142.72     7119.13    249.26 o 
   2  -6   5     4084.89     3964.54    143.56 o 
   3  -6   5     2468.74     2364.38    104.28 o 
   4  -6   5     3037.49     2997.18    122.28 o 
   5  -6   5     1165.84     1229.39     61.93 o 
   6  -6   5      362.66      337.95     48.59 o 
   7  -6   5      300.65      228.26     45.60 o 
   8  -6   5       98.83       58.43     43.11 o 
   9  -6   5     1036.17      986.09     98.44 o 
  10  -6   5      281.92      350.40     73.12 o 
  11  -6   5      357.58      247.27     58.91 o 
  12  -6   5      600.93      659.53     75.99 o 
  13  -6   5      216.66      206.32     68.70 o 
  14  -6   5      539.67      552.63    125.14 o 
 -14  -5   5      282.22      340.60    117.97 o 
 -13  -5   5      761.02      723.44     82.30 o 
 -12  -5   5      572.84      638.13     75.44 o 
 -11  -5   5      423.89      569.23     64.42 o 
 -10  -5   5      220.89      186.71     49.58 o 
  -9  -5   5     1209.20     1316.19     82.56 o 
  -8  -5   5     1054.65     1168.59     71.25 o 
  -7  -5   5      321.43      390.34     43.38 o 
  -6  -5   5      309.82      302.69     40.22 o 
  -5  -5   5      513.56      564.46     45.76 o 
  -4  -5   5     1439.66     1574.51     67.41 o 
  -3  -5   5     2518.68     2477.04     95.01 o 
  -2  -5   5      669.59      699.31     46.57 o 
  -1  -5   5     2331.23     2473.40    122.41 o 
   0  -5   5     6865.89     7202.58    324.37 o 
   1  -5   5     2253.47     2442.55     94.89 o 
   2  -5   5      589.42      552.35     32.33 o 
   3  -5   5     1642.30     1694.47     91.46 o 
   4  -5   5     1911.65     1972.51     81.56 o 
   5  -5   5      595.80      634.36     39.40 o 
   6  -5   5      450.58      406.64     45.61 o 
   7  -5   5      267.47      270.00     43.80 o 
   8  -5   5      975.87      944.10     74.77 o 
   9  -5   5     1018.15     1113.84    157.72 o 
  10  -5   5      407.96      381.57     58.02 o 
  11  -5   5      337.70      361.32     61.43 o 
  12  -5   5      581.50      597.76    134.15 o 
  13  -5   5      660.95      796.35    111.59 o 
  14  -5   5      314.31      277.20    113.16 o 
 -14  -4   5      307.48      172.56     87.15 o 
 -13  -4   5      705.71      638.58     78.70 o 
 -12  -4   5      512.65      528.97     76.96 o 
 -11  -4   5      953.99      894.57     78.96 o 
 -10  -4   5     1106.18     1020.40     76.98 o 
  -9  -4   5       90.01       37.77     42.08 o 
  -8  -4   5      274.43      342.30     50.90 o 
  -7  -4   5      525.61      555.36     49.80 o 
  -6  -4   5      873.68      989.84     60.71 o 
  -5  -4   5     2903.39     3047.25    149.02 o 
  -4  -4   5     2268.09     2286.04     88.29 o 
  -3  -4   5     7037.94     7025.43    261.92 o 
  -2  -4   5    18072.43    18448.85    642.61 o 
  -1  -4   5     5360.88     5261.07    244.98 o 
   0  -4   5    10942.13    10836.89    399.35 o 
   1  -4   5     6341.99     6172.26    221.77 o 
   2  -4   5    15193.45    15802.96    582.41 o 
   3  -4   5     7607.19     7696.60    278.97 o 
   4  -4   5     1837.52     1795.91     76.76 o 
   5  -4   5     3049.30     2908.71    143.51 o 
   6  -4   5      807.29      806.54     48.59 o 
   7  -4   5      476.94      440.90     50.87 o 
   8  -4   5      324.06      367.58     52.83 o 
   9  -4   5       63.85       61.96     67.10 o 
  10  -4   5      913.98     1024.44     80.52 o 
  11  -4   5     1075.74     1183.16     89.57 o 
  12  -4   5      771.35      974.22    121.21 o 
  13  -4   5      675.26      603.98     74.51 o 
  14  -4   5      320.16      518.99    110.10 o 
 -15  -3   5       91.39      100.84     69.80 o 
 -14  -3   5      234.99      273.01     70.66 o 
 -13  -3   5      556.56      776.41     80.44 o 
 -12  -3   5      243.75      172.81     94.08 o 
 -11  -3   5      740.15      704.99     69.88 o 
 -10  -3   5      487.45      492.95     58.96 o 
  -9  -3   5      725.64      789.93     63.26 o 
  -8  -3   5     1231.95     1257.64     78.12 o 
  -7  -3   5      706.46      681.68     71.75 o 
  -6  -3   5     1717.33     1699.78     95.71 o 
  -5  -3   5     2106.86     2166.77    108.82 o 
  -4  -3   5     5548.90     5680.67    202.89 o 
  -3  -3   5      655.75      679.76     45.66 o 
  -2  -3   5      209.01      213.45     23.60 o 
  -1  -3   5      443.44      369.84     31.82 o 
   0  -3   5     5249.35     5112.98    188.42 o 
   1  -3   5      315.78      334.26     21.54 o 
   2  -3   5      227.93      275.62     23.00 o 
   3  -3   5      599.07      618.78     36.22 o 
   4  -3   5     4760.75     4662.52    202.82 o 
   5  -3   5     2648.55     2493.12     87.07 o 
   6  -3   5     1906.54     1937.82     81.86 o 
   7  -3   5      518.54      662.62     56.67 o 
   8  -3   5     1173.70     1223.14     81.17 o 
   9  -3   5      606.02      583.59     61.07 o 
  10  -3   5      663.12      646.55     66.03 o 
  11  -3   5      922.80     1123.07     86.25 o 
  12  -3   5      361.57      452.12     67.31 o 
  13  -3   5      436.44      428.79     92.55 o 
  14  -3   5      201.24      100.83     92.47 o 
  15  -3   5       97.95     -101.50     94.78 o 
 -15  -2   5      194.23      298.02    115.74 o 
 -14  -2   5      137.68      250.26    103.94 o 
 -13  -2   5      461.50      433.18    107.27 o 
 -12  -2   5      638.15      707.09    113.39 o 
 -11  -2   5      353.00      385.52     87.60 o 
 -10  -2   5      386.00      348.22     84.16 o 
  -9  -2   5      734.49      659.40     86.44 o 
  -8  -2   5      651.96      714.22     84.46 o 
  -7  -2   5     2594.80     2546.65    184.99 o 
  -6  -2   5     1605.28     1703.18     89.99 o 
  -5  -2   5     1020.31     1029.88     56.31 o 
  -4  -2   5     2516.21     2480.67     96.20 o 
  -3  -2   5     6906.32     6892.98    216.42 o 
  -2  -2   5     9791.33     9882.82    327.78 o 
  -1  -2   5     5065.41     4727.48    238.47 o 
   0  -2   5     9371.90     9712.70    353.40 o 
   1  -2   5     3842.62     3707.13    182.83 o 
   2  -2   5    11103.46    11071.35    392.03 o 
   3  -2   5     6475.68     6498.59    211.96 o 
   4  -2   5     2295.04     2234.49     79.00 o 
   5  -2   5     1545.11     1569.95     64.63 o 
   6  -2   5     1323.17     1501.04    105.79 o 
   7  -2   5     2131.83     2149.85    112.76 o 
   8  -2   5      584.47      580.50     57.04 o 
   9  -2   5      934.20     1049.97     73.40 o 
  10  -2   5      607.18      711.70     63.56 o 
  11  -2   5      331.97      378.53    105.43 o 
  12  -2   5      537.41      566.53     67.89 o 
  13  -2   5      357.69      312.96     94.14 o 
  14  -2   5      183.65       81.39     88.69 o 
  15  -2   5      298.07      407.37    114.02 o 
 -15  -1   5      108.77      130.38    104.60 o 
 -14  -1   5       20.52      -57.45     91.60 o 
 -13  -1   5       60.94       28.67     87.12 o 
 -12  -1   5      546.85      596.60    105.60 o 
 -11  -1   5     2139.40     1856.08    158.99 o 
 -10  -1   5     1845.76     1831.51    148.56 o 
  -9  -1   5     1862.86     1871.42    138.22 o 
  -8  -1   5     3920.73     3931.00    201.44 o 
  -7  -1   5     3394.34     3291.76    165.32 o 
  -6  -1   5     3111.16     3031.63    147.11 o 
  -5  -1   5     8759.70     8921.45    396.10 o 
  -4  -1   5     3788.03     3723.35    185.61 o 
  -3  -1   5     3227.74     3030.08    125.93 o 
  -2  -1   5    11836.56    12032.61    454.42 o 
  -1  -1   5     3049.89     3048.73    113.68 o 
   0  -1   5       79.26       79.56     19.47 o 
   1  -1   5     2758.51     2773.18    108.21 o 
   2  -1   5    13617.70    13744.92    489.96 o 
   3  -1   5     3906.99     3782.43    130.47 o 
   4  -1   5     4113.93     3963.04    146.30 o 
   5  -1   5     8306.44     8413.64    312.64 o 
   6  -1   5     2918.54     2883.48    163.27 o 
   7  -1   5     3782.51     3723.28    197.59 o 
   8  -1   5     3474.26     3466.65    172.77 o 
   9  -1   5     1641.60     1607.26    105.58 o 
  10  -1   5     1237.08     1353.87     96.62 o 
  11  -1   5     1753.48     1713.60    114.56 o 
  12  -1   5      728.07      739.52    101.45 o 
  13  -1   5       60.30       59.34     80.98 o 
  14  -1   5       23.51      -56.49     88.16 o 
  15  -1   5      124.57      161.97     99.64 o 
 -15   0   5      199.11      110.41    103.85 o 
 -14   0   5      146.32      171.69     97.06 o 
 -13   0   5       35.70      -62.28     79.91 o 
 -12   0   5      132.36      359.78     90.65 o 
 -11   0   5      302.22      301.36     81.77 o 
 -10   0   5      676.50      589.38     88.74 o 
  -9   0   5     3708.46     3627.49    188.76 o 
  -8   0   5     1966.26     1980.64    113.00 o 
  -7   0   5     1323.45     1432.18     85.93 o 
  -6   0   5      869.39      828.27     56.65 o 
  -5   0   5     1965.56     1904.70    100.51 o 
  -4   0   5    12861.29    13103.63    605.38 o 
  -3   0   5      665.07      633.25     41.55 o 
  -2   0   5     2317.67     2419.53    117.03 o 
  -1   0   5     2041.00     2214.46     86.07 o 
   0   0   5      165.69      157.71     20.36 o 
   1   0   5     2183.80     2391.73    111.47 o 
   2   0   5     3274.82     3314.33    125.10 o 
   3   0   5      563.79      609.67     35.70 o 
   4   0   5    12843.47    13548.00    493.30 o 
   5   0   5     1336.17     1326.44    104.92 o 
   6   0   5     1254.53     1081.91     97.90 o 
   7   0   5     1653.18     1506.52     86.99 o 
   8   0   5     1415.63     1385.29     87.49 o 
   9   0   5     3081.44     2838.42    147.67 o 
  10   0   5      476.10      416.01     54.71 o 
  11   0   5      224.09      217.37     49.68 o 
  12   0   5      163.54      185.97     82.16 o 
  13   0   5       51.53      -13.48     70.60 o 
  14   0   5      117.51       62.40     89.83 o 
  15   0   5      137.13       10.11     97.46 o 
 -15   1   5      124.26       39.50    101.28 o 
 -14   1   5       23.06       41.84     90.48 o 
 -13   1   5       54.92      -46.86     79.12 o 
 -12   1   5      660.43      728.17    105.35 o 
 -11   1   5     1797.44     1785.36    117.84 o 
 -10   1   5     1453.80     1477.86    102.81 o 
  -9   1   5     1503.78     1451.58     99.60 o 
  -8   1   5     3952.07     4001.05    200.74 o 
  -7   1   5     3327.29     3143.33    164.06 o 
  -6   1   5     2861.88     2773.71    147.08 o 
  -5   1   5     8128.74     7964.34    394.57 o 
  -4   1   5     4015.35     3992.36    185.98 o 
  -3   1   5     3951.61     3650.19    157.94 o 
  -2   1   5    12355.36    12799.48    568.27 o 
  -1   1   5     2810.45     2886.72    111.93 o 
   0   1   5       77.65       93.59     49.13 o 
   1   1   5     2997.87     2946.11    131.35 o 
   2   1   5    13097.24    13055.66    596.92 o 
   3   1   5     3169.39     3095.39    129.17 o 
   4   1   5     4024.78     3751.20    145.34 o 
   5   1   5     8929.39     8786.93    548.68 o 
   6   1   5     3115.99     3220.59    209.36 o 
   7   1   5     3686.85     3636.71    253.55 o 
   8   1   5     3507.12     3426.84    171.49 o 
   9   1   5     2022.82     2088.76    109.19 o 
  10   1   5     1626.90     1722.43     97.95 o 
  11   1   5     2129.18     2157.88    116.18 o 
  12   1   5      605.12      429.94     89.47 o 
  13   1   5       79.63      120.59     86.10 o 
  14   1   5       23.82     -124.67     83.11 o 
  15   1   5      108.35      170.56     91.94 o 
 -15   2   5      260.47      211.23    106.79 o 
 -14   2   5      204.77       19.67     91.29 o 
 -13   2   5      378.79      458.56    100.46 o 
 -12   2   5      661.89      786.74     79.92 o 
 -11   2   5      269.30      251.36     56.68 o 
 -10   2   5      494.77      591.07     62.19 o 
  -9   2   5      773.39      765.33     65.69 o 
  -8   2   5      699.82      658.50     81.79 o 
  -7   2   5     2576.81     2501.51    134.47 o 
  -6   2   5     1720.39     1621.95    117.58 o 
  -5   2   5     1342.36     1477.68     72.36 o 
  -4   2   5     2193.24     2227.59    119.26 o 
  -3   2   5     6578.99     6347.79    312.38 o 
  -2   2   5    10733.44    10797.12    386.56 o 
  -1   2   5     4505.05     4365.16    208.65 o 
   0   2   5     9503.43     9738.64    433.31 o 
   1   2   5     4225.42     4276.57    182.42 o 
   2   2   5    10197.41    10229.82    476.68 o 
   3   2   5     6922.75     6878.02    296.89 o 
   4   2   5     2648.49     2603.62    164.38 o 
   5   2   5     1194.80     1025.26    106.63 o 
   6   2   5     1216.44     1284.31    110.36 o 
   7   2   5     2112.53     1926.78    151.21 o 
   8   2   5      578.01      624.37     75.23 o 
   9   2   5      925.64      860.10     68.60 o 
  10   2   5      488.70      499.45     58.67 o 
  11   2   5      441.43      529.66     93.08 o 
  12   2   5      540.89      436.17     90.56 o 
  13   2   5      429.56      458.03     94.35 o 
  14   2   5      113.87       80.62     90.95 o 
  15   2   5      223.20      221.47    108.17 o 
 -15   3   5      102.80      313.50    114.50 o 
 -14   3   5      246.26      390.79    105.37 o 
 -13   3   5      567.54      691.75     80.73 o 
 -12   3   5      248.17      130.79     57.77 o 
 -11   3   5      783.65      821.89    114.07 o 
 -10   3   5      533.16      475.19     58.12 o 
  -9   3   5      583.57      559.89     59.49 o 
  -8   3   5     1091.96     1148.75     79.44 o 
  -7   3   5      511.98      522.55     50.23 o 
  -6   3   5     1984.93     1922.36    102.03 o 
  -5   3   5     2166.04     2151.59    113.50 o 
  -4   3   5     4981.51     5124.96    258.75 o 
  -3   3   5      457.45      449.32     30.48 o 
  -2   3   5      166.53      180.17     17.96 o 
  -1   3   5      422.24      368.05     48.28 o 
   0   3   5     5272.32     4961.28    335.67 o 
   1   3   5      314.40      335.90     58.69 o 
   2   3   5      302.89      328.07     46.07 o 
   3   3   5      820.49      791.85     66.90 o 
   4   3   5     5348.61     5490.55    325.84 o 
   6   3   5     1648.18     1713.12    139.12 o 
   7   3   5      734.41      758.11     76.51 o 
   8   3   5     1328.97     1358.91    111.65 o 
   9   3   5      731.43      742.07     80.74 o 
  10   3   5      597.91      645.99     63.72 o 
  11   3   5      883.33      972.95    123.70 o 
  12   3   5      357.38      452.44     91.12 o 
  13   3   5      420.42      367.63    100.20 o 
  14   3   5      189.28       70.10     96.03 o 
  15   3   5       83.47       69.05    100.79 o 
 -14   4   5      292.24      365.62     71.27 o 
 -13   4   5      803.92      862.54     85.03 o 
 -12   4   5      576.93      559.66     72.84 o 
 -11   4   5     1048.20     1022.35     83.84 o 
 -10   4   5      920.84      941.10     77.83 o 
  -9   4   5       47.47       12.80     42.71 o 
  -8   4   5      309.08      331.47     47.38 o 
  -7   4   5      478.31      529.87     51.49 o 
  -6   4   5      729.51      753.58     59.55 o 
  -5   4   5     2879.26     3147.64    155.45 o 
  -4   4   5     2134.10     2066.19    112.46 o 
  -3   4   5     7146.47     7209.80    271.86 o 
  -2   4   5    17221.17    17132.64    665.63 o 
  -1   4   5     5860.88     5720.82    360.96 o 
   0   4   5    11089.74    11375.95    713.65 o 
   1   4   5     5731.94     5482.63    398.02 o 
   2   4   5    16229.98    17011.39   1043.20 o 
   3   4   5     7511.78     7159.16    497.55 o 
   4   4   5     1887.81     1795.53    137.47 o 
   6   4   5      977.48      898.03     81.08 o 
   7   4   5      525.63      654.68     69.47 o 
   8   4   5      279.26      205.81     57.18 o 
   9   4   5      119.57      138.19     55.70 o 
  11   4   5      951.65     1160.59    131.47 o 
  12   4   5      686.95      761.59    122.86 o 
  13   4   5      611.31      425.64    100.69 o 
  14   4   5      337.34      417.49    115.17 o 
 -14   5   5      236.54      155.14     69.30 o 
 -13   5   5      591.15      748.91     81.16 o 
 -12   5   5      617.45      697.83     76.08 o 
 -11   5   5      363.27      446.62     86.34 o 
 -10   5   5      313.91      269.96     52.80 o 
  -9   5   5     1082.73     1011.49    119.44 o 
  -8   5   5      873.65      754.61     69.71 o 
  -7   5   5      316.46      328.06     45.42 o 
  -6   5   5      315.44      320.04     40.26 o 
  -5   5   5      575.49      591.54     46.41 o 
  -4   5   5     1501.09     1647.09     72.37 o 
  -3   5   5     2401.48     2294.26     98.18 o 
  -2   5   5      683.07      716.35     37.41 o 
  -1   5   5     2422.38     2651.27    181.23 o 
   0   5   5     6825.75     7175.80    475.31 o 
   1   5   5     2211.24     2369.66    120.44 o 
   2   5   5      573.92      541.69     40.09 o 
   3   5   5     1729.08     1693.16    132.58 o 
   4   5   5     1895.18     1908.24    104.63 o 
   5   5   5      547.90      522.52     66.76 o 
   7   5   5      286.41      326.08     58.91 o 
   8   5   5     1179.84     1078.39     97.32 o 
   9   5   5     1138.71     1137.39    103.37 o 
  11   5   5      386.73      505.89     98.04 o 
  12   5   5      534.00      529.58    108.91 o 
  13   5   5      833.18      729.18    126.40 o 
  14   5   5      354.51      366.55    115.27 o 
 -14   6   5      375.72      421.92     87.10 o 
 -13   6   5      200.45      186.22     93.04 o 
 -12   6   5      711.33      660.71    134.59 o 
 -11   6   5      490.80      460.45     65.94 o 
 -10   6   5      289.86      306.53     55.88 o 
  -9   6   5     1159.29     1171.47    125.99 o 
  -8   6   5      117.43       74.12     41.10 o 
  -7   6   5      269.62      271.90     43.13 o 
  -6   6   5      277.27      284.54     39.85 o 
  -5   6   5     1181.04     1119.47     74.13 o 
  -4   6   5     3357.56     3211.13    136.19 o 
  -3   6   5     2574.87     2483.36    149.34 o 
  -2   6   5     3100.36     3138.16    147.05 o 
  -1   6   5     5887.41     5822.95    371.93 o 
   0   6   5     7136.51     7106.08    332.71 o 
   1   6   5     6514.37     6177.86    318.51 o 
   2   6   5     3487.31     3452.37    182.03 o 
   3   6   5     3164.09     3041.84    135.49 o 
   4   6   5     3385.81     3200.58    157.30 o 
   5   6   5     1143.92     1193.78     76.42 o 
   6   6   5      362.63      458.53     63.27 o 
   8   6   5      116.35       80.91     53.56 o 
  12   6   5      747.52      625.91    116.09 o 
  13   6   5      242.61      374.56    112.99 o 
  14   6   5      545.13      567.43    127.81 o 
 -14   7   5      199.20      211.69     74.30 o 
 -13   7   5      487.09      549.11     79.58 o 
 -12   7   5      299.99      177.93     62.46 o 
 -11   7   5      202.27      144.04     60.62 o 
 -10   7   5     1249.47     1418.68    126.69 o 
  -9   7   5     1005.18     1003.13     79.98 o 
  -8   7   5     1234.21     1281.77     89.23 o 
  -7   7   5     3186.77     3400.43    168.70 o 
  -6   7   5     4288.76     4234.41    212.53 o 
  -5   7   5     2656.48     2642.54    118.30 o 
  -4   7   5      947.09      971.19     64.30 o 
  -3   7   5     1912.61     1997.33    102.31 o 
  -2   7   5     1837.91     1773.41     95.04 o 
  -1   7   5      762.54      849.05     82.77 o 
   0   7   5      266.10      292.43     27.03 o 
   1   7   5      612.65      660.58     45.69 o 
   2   7   5     2161.33     1984.27     86.06 o 
   3   7   5     1807.56     1772.20     99.56 o 
   4   7   5     1108.84     1136.96     72.54 o 
   5   7   5     2428.27     2477.30    196.86 o 
   6   7   5     3777.63     3701.28    266.19 o 
   7   7   5     3975.65     3833.08    312.33 o 
   8   7   5     1330.44     1250.00    125.82 o 
  12   7   5      286.32      272.08    100.81 o 
  13   7   5      500.56      597.44    123.49 o 
  14   7   5      129.25      -23.34    106.80 o 
 -13   8   5      124.52      125.73    127.06 o 
 -12   8   5      199.41      246.20     65.70 o 
 -11   8   5      213.19      184.68    109.91 o 
 -10   8   5      561.83      581.09     65.85 o 
  -9   8   5      439.28      427.00     61.52 o 
  -8   8   5     1110.01     1228.20     86.25 o 
  -7   8   5     2790.02     2859.88    179.61 o 
  -6   8   5     1843.99     1840.93    103.56 o 
  -5   8   5      663.11      709.27     60.03 o 
  -4   8   5     1056.21     1050.08     70.82 o 
  -3   8   5      262.81      296.20     42.14 o 
  -2   8   5     1589.88     1638.18     97.53 o 
  -1   8   5      337.78      379.23     63.05 o 
   0   8   5       82.19      145.24     68.06 o 
   1   8   5      346.65      353.04     91.32 o 
   2   8   5     1460.61     1446.70     64.39 o 
   3   8   5      276.40      241.62     56.83 o 
   4   8   5     1151.55     1169.24     87.96 o 
   5   8   5      620.54      652.29     68.11 o 
   6   8   5     1776.09     1656.80    108.64 o 
   7   8   5     2057.73     1790.23    161.14 o 
   8   8   5      780.52      745.66     96.10 o 
   9   8   5      435.00      563.46     85.47 o 
  13   8   5       93.07       13.17     91.78 o 
 -13   9   5       26.22      -71.86     88.96 o 
 -12   9   5       61.73       26.80     60.03 o 
 -11   9   5      477.37      455.69     73.03 o 
 -10   9   5      700.61      739.35     76.29 o 
  -9   9   5      903.50      933.80     81.76 o 
  -8   9   5     1321.25     1408.22     95.00 o 
  -7   9   5     2371.52     2424.88    126.81 o 
  -6   9   5      856.36      762.42     96.46 o 
  -5   9   5     1341.32     1313.36     85.83 o 
  -4   9   5     1468.97     1380.58     96.49 o 
  -3   9   5     1832.99     1821.94    110.94 o 
  -2   9   5      185.84      133.63     46.65 o 
  -1   9   5      878.24      881.33     91.82 o 
   0   9   5     1030.30     1040.38     66.45 o 
   1   9   5      714.28      733.17    128.74 o 
   2   9   5      173.74      197.72     28.12 o 
   3   9   5     1756.80     1697.01    192.50 o 
   4   9   5     1502.27     1483.21     89.08 o 
   5   9   5     1507.89     1617.14    102.02 o 
   6   9   5      796.23      867.38    148.54 o 
   7   9   5     2215.82     1944.74    120.90 o 
   8   9   5     1201.88     1075.65    115.01 o 
   9   9   5     1002.22     1024.90    119.31 o 
  13   9   5       29.66      -45.68    102.71 o 
 -12  10   5      135.97       64.13    102.41 o 
 -11  10   5      193.04      128.57     97.28 o 
 -10  10   5      299.99      525.20    104.65 o 
  -9  10   5      285.16      323.71     94.30 o 
  -8  10   5      303.99      215.07     86.69 o 
  -7  10   5      773.32      784.30     71.27 o 
  -6  10   5      979.21     1005.31    118.22 o 
  -5  10   5      308.24      299.47     54.04 o 
  -4  10   5      315.51      299.21     47.91 o 
  -3  10   5      754.27      757.67     63.45 o 
  -2  10   5      329.05      403.43     49.64 o 
  -1  10   5     2392.08     2373.73    181.07 o 
   0  10   5     1019.24     1084.76     71.20 o 
   1  10   5     1772.10     1881.04     83.22 o 
   2  10   5      381.28      417.29     42.31 o 
   3  10   5      642.28      597.53     52.66 o 
   4  10   5      387.94      367.48     46.59 o 
   5  10   5      426.99      400.28     55.55 o 
   6  10   5     1017.30     1026.56    103.15 o 
   7  10   5      949.26      959.09    111.27 o 
   8  10   5      304.81      227.93     63.44 o 
   9  10   5      248.53      177.46     77.25 o 
  10  10   5      198.77      245.16     90.54 o 
 -11  11   5      581.21      630.03    115.86 o 
 -10  11   5      130.43      197.49     94.12 o 
  -9  11   5      105.97       97.43     87.34 o 
  -8  11   5      297.44      263.06     91.32 o 
  -7  11   5      177.82       42.41     67.11 o 
  -6  11   5      641.70      580.55     66.78 o 
  -5  11   5     1017.08     1026.30    100.20 o 
  -4  11   5      578.01      655.35     63.10 o 
  -3  11   5      594.84      743.30     63.49 o 
  -2  11   5      313.13      324.99     84.01 o 
  -1  11   5      478.21      455.93     82.40 o 
   0  11   5        3.24       27.68     58.86 o 
   1  11   5      417.30      386.25     76.18 o 
   2  11   5      409.18      371.10     76.92 o 
   3  11   5      515.14      509.10     87.01 o 
   4  11   5      762.38      812.96    102.54 o 
   5  11   5      765.23      590.57     96.60 o 
   6  11   5      650.69      590.98     96.82 o 
   7  11   5      212.58      190.13     50.66 o 
   8  11   5      311.21      325.32     59.41 o 
   9  11   5       72.93      100.09     87.09 o 
  10  11   5      148.07       72.48     81.10 o 
  11  11   5      522.87      512.10    118.23 o 
 -11  12   5       93.30       26.92     98.00 o 
 -10  12   5      276.09      118.71     94.13 o 
  -9  12   5      352.15      402.47     99.88 o 
  -8  12   5       66.28      108.48     79.28 o 
  -7  12   5       86.12       84.35     78.75 o 
  -6  12   5      263.22      272.04     54.29 o 
  -5  12   5      489.30      487.85     60.63 o 
  -4  12   5      993.37      988.01     77.06 o 
  -3  12   5     1048.85     1068.05     79.47 o 
  -2  12   5     1700.55     1727.28    110.13 o 
  -1  12   5     1454.22     1491.25    134.58 o 
   0  12   5     1163.62     1457.62    133.28 o 
   1  12   5     1139.61     1428.36    135.53 o 
   2  12   5     2424.01     2401.81    191.81 o 
   3  12   5      850.69      719.47    101.92 o 
   4  12   5      755.36      847.61    104.47 o 
   5  12   5      518.82      383.43     88.04 o 
   6  12   5      285.50      238.34     84.64 o 
   7  12   5       98.25       54.86     82.05 o 
   8  12   5       54.33      258.70     94.76 o 
   9  12   5      466.42      500.73    111.10 o 
  10  12   5      177.69      107.91     98.56 o 
  11  12   5      123.24       74.05    100.95 o 
 -10  13   5       29.35      -21.53     91.67 o 
  -9  13   5       57.08       99.37     97.91 o 
  -8  13   5      131.77       40.72     89.27 o 
  -7  13   5      185.74      223.23     89.48 o 
  -6  13   5      483.92      409.88     93.09 o 
  -5  13   5       91.06      115.14     53.77 o 
  -4  13   5      111.52      118.12     52.72 o 
  -3  13   5      486.85      405.18     60.21 o 
  -2  13   5      545.54      521.09    106.22 o 
  -1  13   5      138.36       97.36     49.35 o 
   0  13   5      563.79      468.05     86.45 o 
   1  13   5      149.66      181.23     71.74 o 
   2  13   5      601.99      626.18     97.23 o 
   3  13   5      475.52      456.81     87.48 o 
   4  13   5       77.72       84.78     73.50 o 
   5  13   5       85.89      204.65     81.37 o 
   6  13   5      431.90      447.76     95.18 o 
   7  13   5      280.55      175.60     89.71 o 
   8  13   5      137.51       34.41     85.60 o 
   9  13   5       54.10      130.41     96.40 o 
  10  13   5       36.06       37.92     96.26 o 
  -9  14   5      153.19      111.87    104.06 o 
  -8  14   5      177.29       65.56     95.07 o 
  -7  14   5      122.31      116.23     87.21 o 
  -6  14   5       98.73       18.46     82.00 o 
  -5  14   5       90.79       42.50     82.41 o 
  -4  14   5      500.70      530.38     77.82 o 
  -3  14   5      432.03      454.55     63.26 o 
  -2  14   5      990.27     1138.82     91.25 o 
  -1  14   5     1206.12     1328.27    102.75 o 
   0  14   5      237.12      280.74     79.16 o 
   1  14   5      939.43     1008.86    119.41 o 
   2  14   5      838.76      980.45    115.61 o 
   3  14   5      583.40      580.79    103.35 o 
   4  14   5      629.34      713.28    108.61 o 
   5  14   5       87.01       56.48     80.92 o 
   6  14   5       81.69      -75.59     81.00 o 
   7  14   5      156.70      164.19     92.53 o 
   8  14   5      181.57      150.68     97.77 o 
   9  14   5      143.01      -18.92     93.68 o 
  -7  15   5       71.79      122.96     94.98 o 
  -6  15   5      183.51      354.51    101.51 o 
  -5  15   5      193.62      214.30     96.10 o 
  -4  15   5      211.65      239.16     86.46 o 
  -3  15   5      481.55      510.47     72.29 o 
  -2  15   5      319.19      450.17    149.68 o 
  -1  15   5       33.78       89.60     56.36 o 
   0  15   5      467.44      656.40    107.90 o 
   1  15   5       27.15      110.19     85.54 o 
   2  15   5      310.58      354.56     93.14 o 
   3  15   5      346.61      368.38    103.14 o 
   4  15   5      279.19      270.74     88.74 o 
   5  15   5      255.49      274.41     97.01 o 
   6  15   5      224.85      229.00     95.64 o 
   7  15   5       55.21        7.54     91.34 o 
  -6  16   5       75.93      -28.66     91.65 o 
  -5  16   5      241.74      128.26     98.76 o 
  -4  16   5      260.26      343.31    103.51 o 
  -3  16   5      157.44        2.81     89.41 o 
  -2  16   5      390.10      416.58     72.94 o 
  -1  16   5      178.23      133.12     79.99 o 
   0  16   5      176.84      258.47     67.67 o 
   1  16   5      169.76      240.42     96.40 o 
   2  16   5      321.29      246.18     99.18 o 
   3  16   5      175.39      237.85     96.96 o 
   4  16   5      194.04      236.35     99.56 o 
   5  16   5      329.56      373.05    107.66 o 
   6  16   5       49.68      -28.87     88.60 o 
  -3  17   5      262.04      327.68    110.00 o 
  -2  17   5      136.46      249.22    106.72 o 
  -1  17   5       26.26        0.59     64.60 o 
   0  17   5      246.10      198.99     71.21 o 
   1  17   5       53.18      103.98     91.57 o 
   2  17   5      128.89      225.26     99.65 o 
   3  17   5      359.42      538.65    117.59 o 
  -1 -17   6      365.56      268.14     93.67 o 
   0 -17   6      336.99      444.83     70.99 o 
   1 -17   6      257.05      269.03     67.72 o 
   2 -17   6      262.28      265.48     66.76 o 
  -5 -16   6      183.61      141.30     98.08 o 
  -3 -16   6      174.92      279.98     82.11 o 
  -2 -16   6       58.73      111.40     80.62 o 
  -1 -16   6      148.73      237.04     81.47 o 
   0 -16   6      237.20      256.28     61.96 o 
   1 -16   6      201.88      245.86    106.08 o 
   2 -16   6       38.29       59.84     59.18 o 
   3 -16   6       97.93      149.45     63.65 o 
   4 -16   6      243.38      275.46     70.35 o 
   5 -16   6      263.49      163.21     66.34 o 
  -7 -15   6      414.48      407.61    108.08 o 
  -6 -15   6      190.67      286.78     99.54 o 
  -5 -15   6      276.11      408.83    100.46 o 
  -4 -15   6      121.48      160.11     59.27 o 
  -3 -15   6      183.34      147.97     74.19 o 
  -2 -15   6      320.26      295.58     79.20 o 
  -1 -15   6      361.29      417.51     62.15 o 
   0 -15   6      233.78      180.01    122.82 o 
   1 -15   6      468.56      473.08     70.86 o 
   2 -15   6      502.14      453.99     66.90 o 
   3 -15   6      221.60      218.84     74.37 o 
   4 -15   6      113.72      155.14     57.97 o 
   5 -15   6      184.75      109.42     62.68 o 
   6 -15   6      202.31      166.71     95.23 o 
   7 -15   6      605.08      502.78    119.99 o 
  -8 -14   6      209.97       78.18     89.96 o 
  -7 -14   6      824.44      941.15    127.81 o 
  -6 -14   6      665.81      656.89    112.32 o 
  -5 -14   6      448.69      503.50     66.45 o 
  -4 -14   6      370.44      365.09     60.84 o 
  -3 -14   6      386.62      288.72     77.49 o 
  -2 -14   6      257.34       78.80     81.35 o 
  -1 -14   6      271.66      305.40     56.52 o 
   0 -14   6      137.23      133.57     52.29 o 
   1 -14   6      223.76      207.30     54.41 o 
   2 -14   6      407.53      428.56     63.36 o 
   3 -14   6      553.17      557.51     68.18 o 
   4 -14   6      430.28      490.75     65.23 o 
   5 -14   6      372.47      281.17     65.27 o 
   6 -14   6      414.42      254.00     63.67 o 
   7 -14   6      848.65      766.92    126.27 o 
   8 -14   6      376.95      350.12     98.20 o 
  -9 -13   6      106.69      187.79     89.14 o 
  -8 -13   6      280.68      316.40     90.34 o 
  -7 -13   6      401.74      479.41    101.06 o 
  -6 -13   6      150.01       77.36     51.73 o 
  -5 -13   6      387.82      351.66     60.14 o 
  -4 -13   6      366.11      388.86     60.90 o 
  -3 -13   6      249.52      269.77     53.72 o 
  -2 -13   6      610.87      619.29     88.61 o 
  -1 -13   6      215.33      236.49     51.31 o 
   0 -13   6      663.87      671.86     89.58 o 
   1 -13   6      330.50      233.98     52.37 o 
   2 -13   6      557.26      538.91    118.74 o 
   3 -13   6      302.33      291.37     95.32 o 
   4 -13   6      409.62      470.77     73.78 o 
   5 -13   6      377.11      392.42     70.34 o 
   6 -13   6      214.07      171.47     58.10 o 
   7 -13   6      227.23      229.93    101.20 o 
   8 -13   6      228.91      274.67    109.46 o 
   9 -13   6      151.10       38.10    101.90 o 
 -10 -12   6      532.79      620.57    120.21 o 
  -9 -12   6      435.86      510.90    109.87 o 
  -8 -12   6      255.11      324.31     93.74 o 
  -7 -12   6      538.43      639.69     69.02 o 
  -6 -12   6      359.05      317.24     57.94 o 
  -5 -12   6      861.12      827.58    127.14 o 
  -4 -12   6     1020.90     1017.50     78.41 o 
  -3 -12   6      952.53      960.67     59.44 o 
  -2 -12   6      762.84      602.65    190.19 o 
  -1 -12   6      177.93      213.98     46.78 o 
   0 -12   6       52.88       35.06     64.80 o 
   1 -12   6      200.49      165.37     69.65 o 
   2 -12   6      558.23      528.32     60.85 o 
   3 -12   6      642.61      568.40     64.71 o 
   4 -12   6      955.73     1128.30    185.65 o 
   5 -12   6     1048.51     1010.67     86.28 o 
   6 -12   6      548.54      647.75     74.27 o 
   7 -12   6      611.97      500.18    113.17 o 
   8 -12   6      168.21      238.89    104.30 o 
   9 -12   6      383.98      552.15    119.14 o 
  10 -12   6      685.28      647.44    123.28 o 
 -11 -11   6      384.03      454.54    115.28 o 
 -10 -11   6      190.49      128.98     85.76 o 
  -9 -11   6      450.38      575.66    106.67 o 
  -8 -11   6      433.89      524.63     64.48 o 
  -7 -11   6      410.39      406.96     56.39 o 
  -6 -11   6      352.61      328.67     55.70 o 
  -5 -11   6      297.47      383.51     66.52 o 
  -4 -11   6      455.92      437.68     55.42 o 
  -3 -11   6      403.59      343.69     38.67 o 
  -2 -11   6     1777.91     1773.55     83.46 o 
  -1 -11   6      484.33      558.13     56.19 o 
   0 -11   6      329.58      297.62     48.69 o 
   1 -11   6      276.77      271.62     57.71 o 
   2 -11   6     1152.43      951.96     76.20 o 
   3 -11   6      528.30      548.98     61.87 o 
   4 -11   6      527.72      467.94     78.13 o 
   5 -11   6      186.18      244.49     56.62 o 
   6 -11   6      275.54      195.18     82.19 o 
   7 -11   6      599.03      567.37    110.29 o 
   8 -11   6      316.86      263.57     99.77 o 
   9 -11   6      317.29      253.89    102.61 o 
  10 -11   6      158.92      179.75    103.94 o 
  11 -11   6      311.16      269.42    110.69 o 
 -12 -10   6      159.50      193.13    111.25 o 
 -11 -10   6      445.85      735.49    122.74 o 
 -10 -10   6      425.96      460.66    105.86 o 
  -9 -10   6      164.18      114.48     52.33 o 
  -8 -10   6      368.74      393.92     55.08 o 
  -7 -10   6     1155.16     1136.10     84.69 o 
  -6 -10   6     1058.77     1082.88    119.80 o 
  -5 -10   6      468.47      517.37     67.33 o 
  -4 -10   6      496.26      560.72     54.32 o 
  -3 -10   6      118.38      158.30     36.48 o 
  -2 -10   6      692.53      721.66     49.49 o 
  -1 -10   6      699.76      839.72     64.23 o 
   0 -10   6     1914.31     2115.87    117.19 o 
   1 -10   6      775.85      861.44     80.20 o 
   2 -10   6      976.16      979.81     72.67 o 
   3 -10   6      127.00      127.93     44.53 o 
   4 -10   6      466.87      403.24     57.57 o 
   5 -10   6      378.54      274.43     55.26 o 
   6 -10   6     1318.23     1317.51     74.80 o 
   7 -10   6      807.34      807.05     57.90 o 
   8 -10   6      477.06      442.43     61.75 o 
   9 -10   6      270.89      121.51    121.97 o 
  10 -10   6      373.40      427.96    107.66 o 
  11 -10   6      275.44      176.10    101.66 o 
  12 -10   6      166.17       46.14     98.14 o 
 -12  -9   6      296.58      322.79    111.15 o 
 -11  -9   6      298.93      233.99    101.08 o 
 -10  -9   6      308.12      355.91     62.06 o 
  -9  -9   6      101.86       91.72     48.85 o 
  -8  -9   6      325.14      439.54     56.18 o 
  -7  -9   6      439.57      353.32     52.78 o 
  -6  -9   6      162.89      131.52     44.92 o 
  -5  -9   6      151.06      223.17     41.44 o 
  -4  -9   6     1863.81     1823.56     83.37 o 
  -3  -9   6     1083.99     1061.87     54.51 o 
  -2  -9   6     1266.38     1298.00     65.88 o 
  -1  -9   6     2268.29     2244.67     98.27 o 
   0  -9   6     3279.43     3222.97    157.90 o 
   1  -9   6     2405.18     2203.81    118.27 o 
   2  -9   6     2062.15     1848.98     77.45 o 
   3  -9   6      765.77      666.30     47.84 o 
   4  -9   6     1699.54     1559.68     76.45 o 
   5  -9   6      328.11      345.03     37.95 o 
   6  -9   6      296.24      294.92     41.38 o 
   7  -9   6      448.98      549.78     57.45 o 
   8  -9   6      220.10      162.46    103.80 o 
   9  -9   6      168.63      233.15     55.38 o 
  10  -9   6      411.79      369.26     64.38 o 
  11  -9   6      239.59      234.26     65.14 o 
  12  -9   6      284.25      211.76     68.39 o 
 -13  -8   6       91.95       90.01    109.64 o 
 -12  -8   6      128.60      129.27     98.52 o 
 -11  -8   6      729.01      706.27     77.84 o 
 -10  -8   6      103.72      111.63     48.63 o 
  -9  -8   6      420.97      485.35     60.71 o 
  -8  -8   6      379.36      449.36     95.41 o 
  -7  -8   6      552.65      570.99     57.21 o 
  -6  -8   6     1048.59     1076.04     81.76 o 
  -5  -8   6     2874.44     2915.51    141.83 o 
  -4  -8   6      270.54      258.71     30.62 o 
  -3  -8   6     2704.28     2795.11    113.35 o 
  -2  -8   6     1808.51     1790.78     99.11 o 
  -1  -8   6     2192.88     2212.74     91.31 o 
   0  -8   6      430.15      562.79     48.52 o 
   1  -8   6     1524.35     1733.81     99.68 o 
   2  -8   6     2608.69     2518.38    100.50 o 
   3  -8   6     1969.47     1953.45     86.11 o 
   4  -8   6      278.41      289.66     31.97 o 
   5  -8   6     2303.00     2277.96    138.43 o 
   6  -8   6      892.00      982.78     60.07 o 
   7  -8   6      369.66      372.59     42.45 o 
   8  -8   6      573.97      422.36     53.02 o 
   9  -8   6      272.46      322.48     55.38 o 
  10  -8   6      146.07       72.80     53.89 o 
  11  -8   6      680.51      477.18     71.77 o 
  12  -8   6      132.29       60.79     67.46 o 
  13  -8   6       69.81      113.62     68.59 o 
 -13  -7   6      214.97       91.17    107.66 o 
 -12  -7   6      135.90       65.23     55.68 o 
 -11  -7   6      157.40      196.11     55.84 o 
 -10  -7   6      371.15      375.53     58.08 o 
  -9  -7   6      871.33     1078.64     76.00 o 
  -8  -7   6      228.72      209.54     45.99 o 
  -7  -7   6      613.18      680.13    103.86 o 
  -6  -7   6      583.94      573.11     52.22 o 
  -5  -7   6      696.34      712.76     55.97 o 
  -4  -7   6     1335.14     1310.57     64.53 o 
  -3  -7   6     1557.78     1613.19     68.91 o 
  -2  -7   6     4403.81     4221.07    161.40 o 
  -1  -7   6     1664.48     1555.39     69.34 o 
   0  -7   6     3113.43     3194.20    153.26 o 
   1  -7   6     1825.68     1664.61     95.69 o 
   2  -7   6     3606.48     3410.27    137.75 o 
   3  -7   6     1526.60     1445.30     65.73 o 
   4  -7   6     1585.05     1605.44     71.40 o 
   5  -7   6      849.49      832.80     50.97 o 
   6  -7   6      506.09      456.88     42.97 o 
   7  -7   6      548.27      479.07     61.29 o 
   8  -7   6      264.51      207.48     51.33 o 
   9  -7   6      905.78      868.68     77.19 o 
  10  -7   6      276.92      228.52     57.72 o 
  11  -7   6      249.64      289.83     82.68 o 
  12  -7   6      226.62      234.63     66.78 o 
  13  -7   6      180.25       96.74     65.58 o 
 -14  -6   6      203.83      200.53    120.88 o 
 -13  -6   6      340.48      347.70     72.04 o 
 -12  -6   6       93.00       15.28     55.85 o 
 -11  -6   6      362.60      298.54     62.36 o 
 -10  -6   6      555.48      620.94     67.27 o 
  -9  -6   6      758.33      794.83     67.50 o 
  -8  -6   6      965.70     1074.61     75.01 o 
  -7  -6   6     1280.79     1299.09     78.30 o 
  -6  -6   6     2871.58     2778.11    144.75 o 
  -5  -6   6     1382.57     1344.04     61.57 o 
  -4  -6   6     1277.64     1335.56     61.87 o 
  -3  -6   6     4710.37     4811.82    172.80 o 
  -2  -6   6      667.27      662.14     39.13 o 
  -1  -6   6     4744.82     4782.46    177.99 o 
   0  -6   6      425.43      420.07     42.45 o 
   1  -6   6     3856.85     4031.09    160.19 o 
   2  -6   6      735.32      714.13     38.29 o 
   3  -6   6     4099.16     4301.74    173.00 o 
   4  -6   6     1452.40     1432.50     66.22 o 
   5  -6   6     1809.27     1750.40     77.85 o 
   6  -6   6     3192.11     3073.86    125.62 o 
   7  -6   6     1071.12     1159.25     64.33 o 
   8  -6   6      855.25      958.69    134.97 o 
   9  -6   6      642.10      673.01     92.94 o 
  10  -6   6      848.29      845.40     78.08 o 
  11  -6   6      606.72      582.65    128.58 o 
  12  -6   6      115.45      115.21     61.29 o 
  13  -6   6      221.43      130.08    111.79 o 
  14  -6   6      150.70      196.89     73.02 o 
 -14  -5   6      110.62      131.29     67.08 o 
 -13  -5   6       97.90       84.50     63.60 o 
 -12  -5   6      419.31      490.40     69.58 o 
 -11  -5   6      174.96      187.67     56.79 o 
 -10  -5   6      536.82      598.47     65.32 o 
  -9  -5   6      621.12      715.94     95.09 o 
  -8  -5   6      504.53      594.62     58.45 o 
  -7  -5   6     3046.70     2928.89    257.85 o 
  -6  -5   6     1497.85     1480.22     85.25 o 
  -5  -5   6      222.68      242.63     24.09 o 
  -4  -5   6       80.20       60.68     20.71 o 
  -3  -5   6      776.90      772.01     56.43 o 
  -2  -5   6     2311.08     2384.67     97.86 o 
  -1  -5   6     1085.16      994.35     87.72 o 
   0  -5   6       97.32       67.36     26.75 o 
   1  -5   6     1257.31     1168.99     67.30 o 
   2  -5   6     2170.37     2313.94     94.41 o 
   3  -5   6      667.55      642.24     37.28 o 
   4  -5   6       47.87       75.20     23.35 o 
   5  -5   6      138.47      121.43     27.67 o 
   6  -5   6     1516.01     1563.96     95.69 o 
   7  -5   6     2255.98     2229.22     99.73 o 
   8  -5   6      448.96      376.34     54.88 o 
   9  -5   6      376.71      395.75     58.51 o 
  10  -5   6      403.81      364.58     77.02 o 
  11  -5   6      171.86       80.97     54.63 o 
  12  -5   6      263.53      310.94     69.15 o 
  13  -5   6      134.15      107.45     64.04 o 
  14  -5   6      179.68      156.74     98.60 o 
 -14  -4   6       40.07      -34.51     61.26 o 
 -13  -4   6      198.06      141.59     95.46 o 
 -12  -4   6      319.31      290.22     62.28 o 
 -11  -4   6      349.41      299.39     55.70 o 
 -10  -4   6      761.43      700.69     65.29 o 
  -9  -4   6      608.99      640.77     63.16 o 
  -8  -4   6     1271.25     1221.21     84.26 o 
  -7  -4   6     2978.26     2974.71    158.27 o 
  -6  -4   6     2912.78     3080.68    132.19 o 
  -5  -4   6     3892.72     4002.86    140.47 o 
  -4  -4   6     3567.31     3705.99    142.74 o 
  -3  -4   6     2393.03     2415.71    106.65 o 
  -2  -4   6      432.36      406.29     31.58 o 
  -1  -4   6      255.68      241.96     23.68 o 
   0  -4   6       49.98       86.93     26.65 o 
   1  -4   6      220.60      207.36     30.94 o 
   2  -4   6      739.83      724.13     34.63 o 
   3  -4   6     3944.52     3904.09    142.92 o 
   4  -4   6     4012.31     4076.19    155.64 o 
   5  -4   6     2724.40     2658.33    108.78 o 
   6  -4   6     1986.60     2066.56     96.82 o 
   7  -4   6     4587.63     4452.24    212.32 o 
   8  -4   6     1738.26     1687.85     99.94 o 
   9  -4   6      636.02      595.25     74.55 o 
  10  -4   6      735.70      769.55    103.80 o 
  11  -4   6      363.60      327.72     62.24 o 
  12  -4   6      304.96      299.98     62.95 o 
  13  -4   6      153.99      148.88     63.85 o 
  14  -4   6       45.94      -31.08     95.05 o 
 -14  -3   6       38.70       21.18     82.97 o 
 -13  -3   6       53.73      -61.71     57.88 o 
 -12  -3   6       60.74       60.35     55.08 o 
 -11  -3   6      675.82      597.84     67.89 o 
 -10  -3   6      571.28      548.84    112.73 o 
  -9  -3   6     1122.20     1113.12     76.49 o 
  -8  -3   6      387.99      401.78     49.24 o 
  -7  -3   6      118.45      116.50     36.28 o 
  -6  -3   6      771.74      832.64     55.81 o 
  -5  -3   6      658.80      627.26     35.38 o 
  -4  -3   6     1930.77     1860.70     82.26 o 
  -3  -3   6      623.11      588.14     33.43 o 
  -2  -3   6     3758.36     3804.25    152.97 o 
  -1  -3   6     4882.17     4966.87    188.43 o 
   0  -3   6      978.75      852.29     51.81 o 
   1  -3   6     6419.25     6542.02    231.50 o 
   2  -3   6     4169.05     4139.73    155.96 o 
   3  -3   6      461.63      463.37     32.01 o 
   4  -3   6     2434.78     2421.04     81.99 o 
   5  -3   6      547.72      570.78     47.99 o 
   6  -3   6      694.39      761.42     38.10 o 
   7  -3   6      185.17      184.13     41.67 o 
   8  -3   6      178.63      146.02     43.86 o 
   9  -3   6      740.75      684.11     65.09 o 
  10  -3   6      546.28      511.51     61.70 o 
  11  -3   6      674.99      817.57     77.62 o 
  12  -3   6       31.22       46.81     54.98 o 
  13  -3   6       75.63      -18.11    122.45 o 
  14  -3   6       74.76      -22.85     90.51 o 
 -15  -2   6       49.24       -6.94     66.97 o 
 -14  -2   6      175.53      263.51     69.49 o 
 -13  -2   6      222.67       41.78     89.02 o 
 -12  -2   6      437.23      396.94     98.95 o 
 -11  -2   6     1526.48     1599.57    151.57 o 
 -10  -2   6      373.45      274.20     79.04 o 
  -9  -2   6     4340.06     4337.75    301.63 o 
  -8  -2   6     2113.43     2020.21    160.62 o 
  -7  -2   6     1440.26     1423.82     83.67 o 
  -6  -2   6     1516.40     1490.31     72.69 o 
  -5  -2   6     3381.13     3507.42    144.24 o 
  -4  -2   6     5690.80     5851.25    216.76 o 
  -3  -2   6     7512.69     7616.66    245.17 o 
  -2  -2   6     4955.03     5129.87    160.64 o 
  -1  -2   6     1086.77     1191.87     49.93 o 
   0  -2   6      593.13      564.70     41.26 o 
   1  -2   6     1420.90     1465.35     76.42 o 
   2  -2   6     4201.47     4339.63    171.58 o 
   3  -2   6     6991.62     7152.62    266.24 o 
   4  -2   6     4571.69     4605.13    176.43 o 
   5  -2   6     4497.29     4430.23    143.72 o 
   6  -2   6     1850.80     1813.87     66.48 o 
   7  -2   6     1587.67     1488.31     92.64 o 
   8  -2   6     2334.28     2369.74    144.22 o 
   9  -2   6     4562.47     4527.23    225.50 o 
  10  -2   6      419.64      447.37     58.77 o 
  11  -2   6     1233.18     1280.28     93.08 o 
  12  -2   6      463.13      492.85     82.70 o 
  13  -2   6      202.45      354.58     98.81 o 
  14  -2   6      112.89      210.50     94.94 o 
  15  -2   6       61.18       49.45     96.95 o 
 -15  -1   6      148.33      176.76    108.56 o 
 -14  -1   6      381.54      539.12    113.95 o 
 -13  -1   6      251.16      293.30     96.29 o 
 -12  -1   6      750.03      887.73    122.91 o 
 -11  -1   6      411.40      359.29     79.61 o 
 -10  -1   6     1371.79     1347.10    121.06 o 
  -9  -1   6      219.42      195.65     44.79 o 
  -8  -1   6     1998.54     2092.73    119.66 o 
  -7  -1   6     2756.33     2748.70    147.81 o 
  -6  -1   6      316.01      349.25     66.84 o 
  -5  -1   6     1281.56     1342.51     84.03 o 
  -4  -1   6      454.77      422.68     28.75 o 
  -3  -1   6     2374.43     2402.27    103.24 o 
  -2  -1   6     3174.65     3026.27    113.43 o 
  -1  -1   6    10046.26    10356.76    347.50 o 
   0  -1   6      961.46     1013.27     60.15 o 
   1  -1   6     8815.30     8989.09    353.32 o 
   2  -1   6     2821.52     2703.87    105.89 o 
   3  -1   6     3404.95     3280.92    114.79 o 
   4  -1   6      866.47      833.04     36.87 o 
   5  -1   6     1099.75     1031.91     50.60 o 
   6  -1   6      267.41      329.66     29.71 o 
   7  -1   6     2632.74     2699.44    136.68 o 
   8  -1   6     2030.05     2075.61    115.47 o 
   9  -1   6      288.41      275.85     49.96 o 
  10  -1   6     1174.36     1153.10     87.28 o 
  11  -1   6      387.92      447.71     95.26 o 
  12  -1   6     1092.63     1199.20     90.47 o 
  13  -1   6      253.85      258.35     92.48 o 
  14  -1   6      451.96      396.58    108.68 o 
  15  -1   6      141.34       86.31     90.10 o 
 -15   0   6      107.86      106.35    104.78 o 
 -14   0   6      640.71      725.60    124.80 o 
 -13   0   6      149.60       12.63     86.53 o 
 -12   0   6       88.97       40.48     78.72 o 
 -11   0   6      346.70      287.35     81.15 o 
 -10   0   6      119.62       75.55     48.07 o 
  -9   0   6        8.11       13.53     40.08 o 
  -8   0   6       37.84       46.95     37.55 o 
  -7   0   6      352.26      303.18     41.00 o 
  -6   0   6      605.32      600.25     47.21 o 
  -5   0   6     3320.79     2990.42    150.51 o 
  -4   0   6     1695.00     1801.67     94.03 o 
  -3   0   6      178.64      154.05     18.98 o 
  -2   0   6       33.49       13.22     16.51 o 
  -1   0   6     2886.89     2536.25     98.21 o 
   0   0   6    10135.83    10412.14    464.91 o 
   2   0   6       32.35       41.95     16.12 o 
   3   0   6      149.48      154.36     25.03 o 
   4   0   6     1442.49     1556.50     65.44 o 
   5   0   6     2551.27     2504.03     99.49 o 
   6   0   6      479.54      474.70     66.92 o 
   7   0   6      408.78      386.69     46.44 o 
   8   0   6       29.22       37.52     36.24 o 
   9   0   6        7.94        2.08     42.54 o 
  10   0   6       84.61       87.25     47.43 o 
  11   0   6      401.61      367.86     58.75 o 
  12   0   6      105.73       85.56     79.35 o 
  13   0   6      102.44       18.17     80.31 o 
  14   0   6      503.46      538.50    112.36 o 
  15   0   6      123.50      107.62     99.69 o 
 -15   1   6      139.59       88.62    101.50 o 
 -14   1   6      368.70      408.75    109.79 o 
 -13   1   6      205.93      294.15     86.18 o 
 -12   1   6      917.13     1055.11    122.85 o 
 -11   1   6      323.84      344.78     58.51 o 
 -10   1   6     1080.16     1094.13     86.36 o 
  -9   1   6      195.28      163.23     45.39 o 
  -8   1   6     1972.11     2084.37    117.65 o 
  -7   1   6     2937.86     2953.90    148.25 o 
  -6   1   6      231.59      267.11     35.90 o 
  -5   1   6     1305.42     1237.18     75.09 o 
  -3   1   6     2952.15     2985.23    129.45 o 
  -2   1   6     2918.60     2798.10    140.22 o 
  -1   1   6     8347.47     8437.72    342.23 o 
   0   1   6      987.11      851.11     51.63 o 
   1   1   6    10594.12    10675.64    431.51 o 
   2   1   6     2904.55     2817.18    128.38 o 
   3   1   6     2729.25     2660.18    113.65 o 
   4   1   6      496.02      508.50     33.37 o 
   5   1   6     1068.87     1083.07     50.38 o 
   6   1   6      341.99      238.99     55.01 o 
   7   1   6     2478.24     2483.77    189.35 o 
   8   1   6     2046.17     2018.06    159.35 o 
   9   1   6      321.62      352.60     48.54 o 
  10   1   6     1504.02     1392.74     89.52 o 
  11   1   6      488.17      658.93    122.48 o 
  12   1   6      900.47      892.82    125.33 o 
  13   1   6      306.60      318.76     89.80 o 
  14   1   6      464.74      620.66    115.58 o 
  15   1   6      145.09      126.33    102.73 o 
 -15   2   6       73.89      181.21    103.35 o 
 -14   2   6      131.68      136.08     94.79 o 
 -13   2   6      186.54      138.51     87.57 o 
 -12   2   6      444.76      505.18     83.79 o 
 -11   2   6     1646.62     1508.41    106.11 o 
 -10   2   6      389.93      318.98     54.25 o 
  -9   2   6     4254.11     4237.54    218.17 o 
  -8   2   6     2036.27     1990.70    115.57 o 
  -7   2   6     1305.59     1335.29     83.71 o 
  -6   2   6     1783.61     1713.90     91.62 o 
  -5   2   6     3787.08     3942.31    181.11 o 
  -4   2   6     5551.56     5485.39    268.89 o 
  -3   2   6     7413.98     7547.61    353.88 o 
  -2   2   6     4474.21     4646.23    188.85 o 
  -1   2   6     1108.12     1105.47     59.82 o 
   0   2   6      573.65      649.82     39.81 o 
   1   2   6     1482.71     1490.12     73.86 o 
   2   2   6     4736.58     4925.63    208.43 o 
   3   2   6     7160.39     7280.18    323.23 o 
   4   2   6     4764.23     4795.62    213.45 o 
   5   2   6     4083.35     4144.98    206.20 o 
   6   2   6     1650.92     1512.78    135.90 o 
   7   2   6     1723.39     1648.77    127.11 o 
   8   2   6     2467.65     2337.86    175.16 o 
   9   2   6     4670.43     4686.86    314.90 o 
  10   2   6      351.41      468.54     57.98 o 
  11   2   6     1142.76     1258.25    136.37 o 
  12   2   6      432.97      364.26     88.19 o 
  13   2   6      239.83      387.91    100.70 o 
  14   2   6      139.82      230.75    100.55 o 
  15   2   6       46.31       48.77     98.67 o 
 -14   3   6       69.57      124.81     94.70 o 
 -13   3   6       56.88      149.34     63.46 o 
 -12   3   6       30.93      133.31     55.56 o 
 -11   3   6      557.18      580.59    134.02 o 
 -10   3   6      776.96      837.41     69.45 o 
  -9   3   6     1077.72      877.90    132.88 o 
  -8   3   6      251.05      299.11     49.32 o 
  -7   3   6      150.89      181.81     37.16 o 
  -6   3   6      604.71      611.86     52.01 o 
  -5   3   6      708.74      622.88     74.52 o 
  -4   3   6     2222.61     2327.63    106.16 o 
  -3   3   6      520.47      515.26     31.60 o 
  -2   3   6     4127.14     4303.08    158.05 o 
  -1   3   6     5513.92     5398.94    338.27 o 
   0   3   6      936.11      783.58     72.52 o 
   1   3   6     5769.42     5922.13    282.78 o 
   2   3   6     3928.08     4138.31    188.57 o 
   3   3   6      527.16      513.87     31.52 o 
   4   3   6     2193.57     2144.36    169.92 o 
   5   3   6      486.28      476.13     62.50 o 
   6   3   6      785.48     1054.05     83.58 o 
   7   3   6      170.12      266.32     56.50 o 
   8   3   6      275.01      313.18     62.20 o 
   9   3   6      764.12      687.33     85.75 o 
  10   3   6      400.03      423.56     56.63 o 
  11   3   6      810.06      912.23    117.97 o 
  12   3   6       68.40       37.34     83.76 o 
  13   3   6       63.22      -47.54     86.98 o 
  14   3   6       42.07        3.84     94.22 o 
 -14   4   6       38.37       -6.19     66.05 o 
 -13   4   6      216.19      311.89     65.55 o 
 -12   4   6      282.79      199.96     61.78 o 
 -11   4   6      272.11      288.23     58.85 o 
 -10   4   6      623.06      655.68     67.09 o 
  -9   4   6      709.24      743.27     66.51 o 
  -8   4   6     1493.68     1503.69    123.19 o 
  -7   4   6     3495.33     3429.74    176.85 o 
  -6   4   6     2197.82     2165.26    132.54 o 
  -5   4   6     3114.02     3080.90    178.01 o 
  -4   4   6     3756.28     3782.77    181.88 o 
  -3   4   6     3022.98     3032.27    110.88 o 
  -2   4   6      538.13      544.82     34.49 o 
  -1   4   6      215.27      205.45     45.54 o 
   0   4   6       48.57       80.40     38.43 o 
   1   4   6      267.97      213.56     44.88 o 
   2   4   6      532.85      464.05     48.10 o 
   3   4   6     3198.16     3179.45    254.65 o 
   4   4   6     3948.98     3954.73    276.62 o 
   6   4   6     2698.18     2660.15    122.33 o 
   7   4   6     3975.43     4112.86    293.05 o 
   8   4   6     1498.99     1434.00    131.34 o 
   9   4   6      567.17      717.95     86.57 o 
  11   4   6      453.86      548.27     98.90 o 
  12   4   6      329.90      305.03     96.72 o 
  13   4   6      149.44      147.91     96.47 o 
  14   4   6       44.07      132.33    101.37 o 
 -14   5   6      126.15      172.62     73.79 o 
 -13   5   6      106.19       64.12     60.40 o 
 -12   5   6      383.73      488.86     72.03 o 
 -11   5   6      200.42      206.42     56.56 o 
 -10   5   6      430.86      442.45     61.77 o 
  -9   5   6      433.84      462.45     58.38 o 
  -8   5   6      628.52      677.04     59.60 o 
  -7   5   6     2979.72     2800.09    149.79 o 
  -6   5   6     1479.34     1400.55     86.77 o 
  -5   5   6      153.26      133.56     31.20 o 
  -4   5   6       52.55       29.74     21.49 o 
  -3   5   6      946.19      882.18     44.11 o 
  -2   5   6     2332.89     2499.48     99.66 o 
  -1   5   6     1214.23     1351.58     94.01 o 
   0   5   6       90.20       73.75     41.43 o 
   1   5   6     1093.70     1007.60     96.16 o 
   2   5   6     2215.57     2423.86    113.04 o 
   3   5   6      540.01      531.03     69.29 o 
   4   5   6       57.95       72.09     45.69 o 
   5   5   6      176.17      234.19     55.87 o 
   6   5   6     1549.55     1628.90    135.65 o 
   7   5   6     2323.22     2246.17    166.48 o 
   8   5   6      356.68      375.58     68.01 o 
   9   5   6      508.99      588.58     75.57 o 
  12   5   6      290.15      349.37    100.56 o 
  13   5   6      132.86       67.68     94.54 o 
  14   5   6      158.00       57.93     91.76 o 
 -14   6   6      190.40      224.26     83.84 o 
 -13   6   6      315.71      330.88     76.85 o 
 -12   6   6      126.55       70.94     58.33 o 
 -11   6   6      450.87      464.95     67.34 o 
 -10   6   6      661.52      780.81     73.23 o 
  -9   6   6      745.81      745.08     67.87 o 
  -8   6   6      855.65      974.34     74.42 o 
  -7   6   6     1150.99     1081.92     77.65 o 
  -6   6   6     3006.63     2947.08    149.81 o 
  -5   6   6     1420.20     1440.18    107.86 o 
  -4   6   6     1405.82     1409.77     65.70 o 
  -3   6   6     4225.31     4278.43    177.72 o 
  -2   6   6      592.76      584.96     35.71 o 
  -1   6   6     4178.53     4366.89    317.40 o 
   0   6   6      464.86      495.99     63.92 o 
   1   6   6     4445.97     4528.89    205.36 o 
   2   6   6      724.90      695.42    102.48 o 
   3   6   6     4676.14     4918.22    222.46 o 
   4   6   6     1343.19     1359.39    118.93 o 
   5   6   6     1662.00     1446.67    139.35 o 
   6   6   6     3170.90     2930.54    225.37 o 
   7   6   6     1246.13     1240.20    115.37 o 
   8   6   6      938.89     1062.32    101.17 o 
   9   6   6      621.67      762.79     86.47 o 
  12   6   6       86.96      128.87     91.59 o 
  13   6   6      237.70      255.86    109.38 o 
  14   6   6      160.24      108.50    112.89 o 
 -13   7   6      256.09      277.03     68.00 o 
 -12   7   6      163.98      109.56     80.15 o 
 -11   7   6      169.83      101.14     58.79 o 
 -10   7   6      356.94      363.80     60.06 o 
  -9   7   6      903.16      752.50     72.34 o 
  -8   7   6      206.59      242.92     48.91 o 
  -7   7   6      532.13      583.06     57.95 o 
  -6   7   6      463.22      503.81     50.56 o 
  -5   7   6      725.50      753.76     46.91 o 
  -4   7   6     1474.57     1500.76     68.94 o 
  -3   7   6     1548.52     1436.60     70.08 o 
  -2   7   6     4139.52     4132.33    209.65 o 
  -1   7   6     1593.93     1447.72     80.57 o 
   0   7   6     3178.75     3102.04    154.47 o 
   1   7   6     1834.71     1744.13     92.18 o 
   2   7   6     3923.24     3707.68    176.82 o 
   3   7   6     1497.28     1394.12     84.13 o 
   4   7   6     1494.50     1430.28     89.52 o 
   5   7   6      823.98      827.00     62.66 o 
   6   7   6      620.47      592.47     54.64 o 
   7   7   6      619.31      721.91     92.06 o 
  13   7   6      147.38       25.12    104.21 o 
 -13   8   6       61.26     -127.06     84.71 o 
 -12   8   6      156.09      136.53     62.25 o 
 -11   8   6      809.09      809.26     82.23 o 
 -10   8   6      135.13      184.18     54.58 o 
  -9   8   6      376.41      460.82     60.60 o 
  -8   8   6      402.97      426.16     56.24 o 
  -7   8   6      489.94      516.45     56.31 o 
  -6   8   6     1035.66     1142.18     76.48 o 
  -5   8   6     2736.96     2648.62    117.62 o 
  -4   8   6      285.59      282.66     32.06 o 
  -3   8   6     2765.37     2791.71    149.70 o 
  -2   8   6     1910.79     1806.84    104.91 o 
  -1   8   6     1989.72     2027.08    110.29 o 
   0   8   6      403.76      403.55     34.94 o 
   1   8   6     1741.27     1807.23     95.91 o 
   2   8   6     2494.94     2342.83    100.37 o 
   3   8   6     1951.90     2060.46    159.52 o 
   4   8   6      242.60      181.28     37.21 o 
   5   8   6     2424.99     2499.84    132.26 o 
   6   8   6      880.89      846.73     70.53 o 
   7   8   6      425.62      339.96     51.28 o 
   8   8   6      548.25      668.26     96.53 o 
  13   8   6      102.58      220.98    113.76 o 
 -12   9   6      269.99      137.79    103.03 o 
 -11   9   6      241.08       59.74     83.85 o 
 -10   9   6      362.67      346.07     95.95 o 
  -9   9   6      167.69      147.57     85.61 o 
  -8   9   6      249.62      210.32     78.56 o 
  -7   9   6      390.88      420.60     78.39 o 
  -6   9   6      200.42      232.06     65.00 o 
  -5   9   6      248.14      241.02     46.41 o 
  -4   9   6     2020.26     2025.18    113.81 o 
  -3   9   6      941.57      835.67    133.08 o 
  -2   9   6     1408.91     1336.73     88.50 o 
  -1   9   6     2595.17     2326.87    176.60 o 
   0   9   6     3259.29     3043.55    228.35 o 
   1   9   6     2202.51     2147.01    115.80 o 
   2   9   6     1784.01     1538.54     96.19 o 
   3   9   6      931.18      963.35     61.05 o 
   4   9   6     1631.79     1534.41     93.98 o 
   5   9   6      204.86      184.80     49.92 o 
   6   9   6      237.72      223.72     52.55 o 
   7   9   6      493.12      510.92     60.03 o 
   8   9   6      293.44      338.85    113.81 o 
   9   9   6      100.38      132.54     84.61 o 
  10   9   6      371.91      313.60     98.53 o 
 -12  10   6      142.60      179.03    106.78 o 
 -11  10   6      379.43      475.03    117.53 o 
 -10  10   6      353.90      244.45     89.02 o 
  -9  10   6      217.31      353.97     90.06 o 
  -8  10   6      421.77      401.90     95.01 o 
  -7  10   6     1114.06     1176.68    125.59 o 
  -6  10   6     1038.13     1072.40     80.71 o 
  -5  10   6      463.45      473.26     58.21 o 
  -4  10   6      519.67      538.19     57.39 o 
  -3  10   6      110.12      224.52     52.27 o 
  -2  10   6      705.50      780.53     74.98 o 
  -1  10   6      760.45      778.98     97.07 o 
   0  10   6     1951.59     2158.11    172.36 o 
   1  10   6      719.38      780.27     95.89 o 
   2  10   6      916.26      951.36    107.74 o 
   3  10   6      112.87      131.93     67.37 o 
   4  10   6      483.44      384.23     79.51 o 
   5  10   6      402.58      408.75     82.41 o 
   6  10   6     1361.01     1459.96    138.95 o 
   7  10   6      851.89      705.59     80.75 o 
   8  10   6      433.63      399.91     80.28 o 
   9  10   6      212.25      241.40     92.99 o 
  10  10   6      455.48      411.81    108.82 o 
  11  10   6      312.20      287.04    104.62 o 
  12  10   6      182.92       65.60    103.17 o 
 -11  11   6      369.92      419.20    114.73 o 
 -10  11   6      160.31       69.70     89.61 o 
  -9  11   6      355.31      428.81    102.03 o 
  -8  11   6      448.27      350.43     93.43 o 
  -7  11   6      464.32      438.59     94.91 o 
  -6  11   6      358.52      426.35     61.12 o 
  -5  11   6      274.07      273.23     55.65 o 
  -4  11   6      411.77      462.91     56.47 o 
  -3  11   6      412.87      423.95     56.05 o 
  -2  11   6     1684.99     1620.97    110.78 o 
  -1  11   6      355.77      389.70     77.54 o 
   0  11   6      355.49      248.49     71.51 o 
   1  11   6      396.61      428.81     77.86 o 
   2  11   6     1206.92     1190.72    117.27 o 
   3  11   6      462.60      430.42     85.02 o 
   4  11   6      544.88      547.33     90.90 o 
   5  11   6      204.86      218.41     80.41 o 
   6  11   6      290.06      208.57     72.02 o 
   7  11   6      548.49      507.85     99.67 o 
   8  11   6      323.15      265.41     91.55 o 
   9  11   6      379.50      226.85     96.12 o 
  10  11   6      193.23      232.16    101.29 o 
  11  11   6      304.54      217.78    103.67 o 
 -10  12   6      576.92      647.94    122.98 o 
  -9  12   6      381.90      469.17    112.44 o 
  -8  12   6      189.83      196.31     95.65 o 
  -7  12   6      535.19      657.43    109.37 o 
  -6  12   6      468.73      512.94     65.92 o 
  -5  12   6      957.00      988.28     81.50 o 
  -4  12   6      933.09     1016.93     82.64 o 
  -3  12   6      893.38      868.27     79.33 o 
  -2  12   6      740.79      673.74     66.01 o 
  -1  12   6      151.00       98.53     66.83 o 
   0  12   6       55.88       -2.53     66.89 o 
   1  12   6      235.53      253.65     73.46 o 
   2  12   6      598.24      566.47     92.95 o 
   3  12   6      715.73      557.43     87.83 o 
   4  12   6     1014.16      930.58    120.09 o 
   5  12   6      988.69     1018.94    123.59 o 
   6  12   6      431.80      558.96    103.26 o 
   7  12   6      603.93      580.56    108.05 o 
   8  12   6      248.54      256.29     94.21 o 
   9  12   6      422.10      404.08    110.40 o 
  10  12   6      649.86      870.34    134.74 o 
  -9  13   6      145.61      154.51     94.79 o 
  -8  13   6      254.51      294.44    104.83 o 
  -7  13   6      297.08      282.41     95.73 o 
  -6  13   6      194.39      223.15     59.16 o 
  -5  13   6      440.55      488.07     67.34 o 
  -4  13   6      395.86      416.20     63.31 o 
  -3  13   6      248.37      290.66    102.27 o 
  -2  13   6      598.90      644.02     70.51 o 
  -1  13   6      234.38      261.25     80.29 o 
   0  13   6      664.14      639.13    100.06 o 
   1  13   6      302.96      219.94     81.96 o 
   2  13   6      546.41      762.90    103.17 o 
   3  13   6      284.51      379.22     88.38 o 
   4  13   6      411.60      246.69     86.49 o 
   5  13   6      336.00      215.55     85.63 o 
   6  13   6      161.98      166.79     88.26 o 
   7  13   6      286.87      254.81     92.53 o 
   8  13   6      265.47      315.76    101.61 o 
   9  13   6      127.78      214.14     99.55 o 
  -8  14   6      259.52      203.68    105.04 o 
  -7  14   6      815.31      843.32    132.88 o 
  -6  14   6      572.53      595.54    115.47 o 
  -5  14   6      369.94      412.27     65.76 o 
  -4  14   6      449.99      459.99     68.00 o 
  -3  14   6      422.91      512.62     66.97 o 
  -2  14   6      280.68      269.89     83.51 o 
  -1  14   6      276.08      340.04     67.41 o 
   0  14   6      137.00      220.47     86.62 o 
   1  14   6      208.18      218.92     88.90 o 
   2  14   6      372.47      511.77     97.59 o 
   3  14   6      539.22      646.17    107.51 o 
   4  14   6      373.16      270.06     90.55 o 
   5  14   6      393.20      474.50     97.48 o 
   6  14   6      515.38      404.95     98.65 o 
   7  14   6      847.47      760.61    125.28 o 
   8  14   6      296.55      222.66    103.72 o 
  -7  15   6      446.47      409.21    106.57 o 
  -6  15   6      222.71      250.80    100.95 o 
  -5  15   6      253.91      253.62     91.86 o 
  -4  15   6      114.50      114.28     61.18 o 
  -3  15   6      211.73      289.05     71.30 o 
  -2  15   6      349.11      328.82     66.70 o 
  -1  15   6      419.98      533.34     72.45 o 
   0  15   6      249.57      187.74     85.53 o 
   1  15   6      413.01      525.17    101.03 o 
   2  15   6      464.14      460.12    102.16 o 
   3  15   6      210.14      342.29     95.44 o 
   4  15   6      103.46      204.45    101.16 o 
   5  15   6      204.05      210.85     93.77 o 
   6  15   6      179.56      191.59     97.02 o 
   7  15   6      558.87      781.30    125.94 o 
  -5  16   6      208.48      206.25    104.01 o 
  -4  16   6      295.61      276.86    104.10 o 
  -3  16   6      127.46      189.62    100.16 o 
  -2  16   6       51.73       38.60     61.51 o 
  -1  16   6      193.94      311.32     72.41 o 
   0  16   6      243.70      347.11     71.65 o 
   1  16   6      163.86      436.39    102.26 o 
   2  16   6       40.96       54.47     88.15 o 
   3  16   6      127.34      153.84     95.41 o 
   4  16   6      271.08      470.37    113.84 o 
   5  16   6      230.08      328.11    109.00 o 
  -2  17   6      276.04      177.21    107.35 o 
  -1  17   6      355.67      349.52     78.14 o 
   0  17   6      319.55      352.48     79.98 o 
   1  17   6      281.96      275.15    108.04 o 
   2  17   6      278.62      440.48    116.16 o 
  -1 -17   7      116.20      173.09     90.69 o 
   0 -17   7       19.22      -38.92     75.85 o 
   1 -17   7      119.08      108.90     62.97 o 
  -5 -16   7        8.44        9.40     97.30 o 
  -3 -16   7      219.78       72.21     87.02 o 
  -2 -16   7       81.62      132.57     79.76 o 
  -1 -16   7       87.19       -6.85     78.45 o 
   0 -16   7      110.22      129.56     61.52 o 
   1 -16   7       96.75      128.27     59.72 o 
   2 -16   7       97.03       65.18     90.46 o 
   3 -16   7      260.66      274.83     66.30 o 
   4 -16   7      103.02      164.52     65.02 o 
   5 -16   7       11.80       14.10     64.33 o 
  -7 -15   7       19.04       82.89     93.71 o 
  -6 -15   7      109.13       46.74     91.29 o 
  -5 -15   7       88.25      196.92     94.01 o 
  -4 -15   7       19.41      -38.49     69.63 o 
  -3 -15   7       44.40      104.14     78.57 o 
  -2 -15   7      327.50      346.42     89.75 o 
  -1 -15   7       54.61      -11.55     53.47 o 
   0 -15   7        5.37       38.62     74.25 o 
   1 -15   7       46.18       65.27     67.38 o 
   2 -15   7      311.13      322.03     63.06 o 
   3 -15   7       43.85      -13.94     53.92 o 
   4 -15   7       25.71       93.07     58.29 o 
   5 -15   7       70.41      129.66     61.77 o 
   6 -15   7       79.21       65.60     64.67 o 
   7 -15   7       46.48       47.91     94.65 o 
  -8 -14   7      215.70      161.69     99.88 o 
  -7 -14   7      269.53      168.31     95.12 o 
  -6 -14   7      257.00      260.96     94.05 o 
  -5 -14   7      117.14      116.95     55.55 o 
  -4 -14   7      451.75      336.10     60.31 o 
  -3 -14   7      889.52      718.68    103.17 o 
  -2 -14   7      583.10      490.42     90.20 o 
  -1 -14   7      194.16      164.54     53.45 o 
   0 -14   7      303.14      333.95     67.55 o 
   1 -14   7      177.82      210.57     54.76 o 
   2 -14   7      521.50      462.89     66.52 o 
   3 -14   7      961.84      983.55     89.83 o 
   4 -14   7      333.00      206.05     60.29 o 
   5 -14   7      111.65      209.02     65.10 o 
   6 -14   7      303.93      266.54     71.33 o 
   7 -14   7      233.61       39.30    100.23 o 
   8 -14   7      249.84      323.88    116.96 o 
  -9 -13   7      248.45      304.69    107.02 o 
  -8 -13   7      161.79      186.08     95.87 o 
  -7 -13   7       53.60       17.60     54.81 o 
  -6 -13   7      125.05      108.81     55.35 o 
  -5 -13   7      103.25       93.06     53.31 o 
  -4 -13   7     1067.60     1021.85     87.56 o 
  -3 -13   7      516.26      466.37     61.09 o 
  -2 -13   7      225.50      274.51     48.61 o 
  -1 -13   7      308.85      375.32     57.77 o 
   0 -13   7      561.86      779.50     87.63 o 
   1 -13   7      378.92      448.70    117.44 o 
   2 -13   7      265.26      385.08     62.34 o 
   3 -13   7      323.01      247.90     60.69 o 
   4 -13   7      750.14      523.67     72.18 o 
   5 -13   7      138.27      168.54     58.80 o 
   6 -13   7      110.35       71.31    107.56 o 
   7 -13   7       75.34      148.02    102.86 o 
   8 -13   7      130.88       78.56    102.93 o 
   9 -13   7      303.44      125.20    111.14 o 
 -10 -12   7       68.05        6.68     96.93 o 
  -9 -12   7       22.03        1.67     89.62 o 
  -8 -12   7      164.01      217.92     58.13 o 
  -7 -12   7      125.11      139.51     52.52 o 
  -6 -12   7      337.05      280.61     57.80 o 
  -5 -12   7      371.70      268.23     73.87 o 
  -4 -12   7      325.18      376.79     68.77 o 
  -3 -12   7      126.03      117.01     50.10 o 
  -2 -12   7      631.45      645.47     63.23 o 
  -1 -12   7     1307.99     1227.14     86.71 o 
   0 -12   7     1245.88     1213.25     89.48 o 
   1 -12   7     1691.25     1570.43    103.58 o 
   2 -12   7      742.32      775.27     80.36 o 
   3 -12   7      199.86      203.65    101.43 o 
   4 -12   7      351.65      316.36     72.78 o 
   5 -12   7      357.11      349.02     64.22 o 
   6 -12   7      285.86      244.71     60.75 o 
   7 -12   7      136.20      172.96     61.25 o 
   8 -12   7      177.75      214.61    105.38 o 
   9 -12   7       22.67       49.40    101.94 o 
  10 -12   7       80.32       11.31    101.32 o 
 -11 -11   7      117.05      286.60    110.54 o 
 -10 -11   7       82.99      205.61    100.28 o 
  -9 -11   7       89.20       47.16     55.50 o 
  -8 -11   7      194.84      183.22    120.83 o 
  -7 -11   7      888.93      848.69     76.16 o 
  -6 -11   7      696.52      735.13     69.45 o 
  -5 -11   7      677.74      641.27     63.66 o 
  -4 -11   7      596.56      555.72     60.64 o 
  -3 -11   7     1533.77     1638.37     81.81 o 
  -2 -11   7     1638.98     1599.35     80.36 o 
  -1 -11   7     1025.01     1181.77     98.50 o 
   0 -11   7      209.54      260.71     52.37 o 
   1 -11   7     1013.37     1108.38     83.93 o 
   2 -11   7     1476.66     1429.50     97.05 o 
   3 -11   7     1267.89     1178.03     86.65 o 
   4 -11   7      860.24      835.78     73.54 o 
   5 -11   7      505.28      432.90     63.59 o 
   6 -11   7      617.62      602.11     72.95 o 
   7 -11   7     1052.16      975.74     89.32 o 
   8 -11   7      172.58      135.43     95.18 o 
   9 -11   7      150.79      211.61    102.79 o 
  10 -11   7      107.88       92.25    103.68 o 
  11 -11   7      129.54      161.41    111.70 o 
 -12 -10   7      137.20      123.48    108.49 o 
 -11 -10   7      136.61      199.96    103.57 o 
 -10 -10   7      106.13      145.35     59.68 o 
  -9 -10   7      240.20      285.24     60.92 o 
  -8 -10   7      294.41      433.65     61.35 o 
  -7 -10   7      553.72      451.80     58.11 o 
  -6 -10   7      266.91      340.83     52.71 o 
  -5 -10   7      346.29      369.66     52.24 o 
  -4 -10   7     1111.96     1200.02     80.75 o 
  -3 -10   7      861.02      925.56     55.48 o 
  -2 -10   7      202.64      205.61     37.46 o 
  -1 -10   7      180.77      215.68     68.88 o 
   0 -10   7       41.72       32.45     41.83 o 
   1 -10   7      174.42      207.09     85.77 o 
   2 -10   7      272.85      267.69     50.17 o 
   3 -10   7     1018.20     1075.27     80.82 o 
   4 -10   7      966.80      966.95     78.98 o 
   5 -10   7      394.61      293.43     55.16 o 
   6 -10   7      278.90      246.19     98.13 o 
   7 -10   7      520.83      622.32    199.21 o 
   8 -10   7      203.84      110.71     89.15 o 
   9 -10   7      189.38      242.94     96.83 o 
  10 -10   7      153.11      169.64     98.83 o 
  11 -10   7       80.81      142.81    100.68 o 
  12 -10   7       90.21      132.62    107.16 o 
 -12  -9   7       23.34        3.90    103.05 o 
 -11  -9   7        5.71        0.38     53.80 o 
 -10  -9   7      664.54      595.97     69.93 o 
  -9  -9   7      267.63      278.05     90.94 o 
  -8  -9   7      427.22      398.74     58.11 o 
  -7  -9   7       70.25       41.73     47.92 o 
  -6  -9   7      531.01      556.74     85.22 o 
  -5  -9   7      916.89      909.13     72.43 o 
  -4  -9   7      770.48      732.99     88.74 o 
  -3  -9   7      799.49      880.93     50.69 o 
  -2  -9   7      443.67      461.38     40.63 o 
  -1  -9   7      912.23      960.28     68.26 o 
   0  -9   7      246.10      287.25     45.02 o 
   1  -9   7      901.30      928.15     71.99 o 
   2  -9   7      517.41      577.13    124.58 o 
   3  -9   7      667.98      644.59     64.63 o 
   4  -9   7      989.97     1029.88    126.31 o 
   5  -9   7     1179.92     1147.80     84.57 o 
   6  -9   7      717.19      700.48     69.74 o 
   7  -9   7       50.59       72.23     38.93 o 
   8  -9   7      725.80      763.68    126.37 o 
   9  -9   7      270.37      183.04    127.96 o 
  10  -9   7      570.84      715.11     76.05 o 
  11  -9   7       22.52       -9.07     91.31 o 
  12  -9   7       29.47       87.85     99.90 o 
 -13  -8   7      133.10      165.97    104.19 o 
 -12  -8   7      163.58      324.78    114.35 o 
 -11  -8   7      357.93      509.06    107.09 o 
 -10  -8   7      531.20      585.78     68.22 o 
  -9  -8   7      609.02      724.80     67.66 o 
  -8  -8   7      366.25      321.39     51.19 o 
  -7  -8   7     2212.94     2084.92    115.98 o 
  -6  -8   7      949.44      873.42     68.23 o 
  -5  -8   7     1371.48     1395.58     86.68 o 
  -4  -8   7     1072.88     1105.02     59.48 o 
  -3  -8   7      522.44      550.03     40.77 o 
  -2  -8   7      557.91      583.80     55.89 o 
  -1  -8   7     1026.94     1073.03     80.88 o 
   0  -8   7      238.19      259.23     43.65 o 
   1  -8   7      772.38      834.76     64.31 o 
   2  -8   7      451.00      435.15     32.16 o 
   3  -8   7      577.16      607.50     39.20 o 
   4  -8   7     1459.38     1547.78     72.30 o 
   5  -8   7      988.49     1079.97     59.79 o 
   6  -8   7     1230.35     1275.70     77.14 o 
   7  -8   7     1509.40     1376.40    120.52 o 
   8  -8   7      513.90      524.97     69.44 o 
   9  -8   7      488.33      510.76     63.51 o 
  10  -8   7      280.21      181.74     56.25 o 
  11  -8   7      242.32      314.09     67.83 o 
  12  -8   7      173.72      177.40     68.91 o 
  13  -8   7      142.88      138.45     95.38 o 
 -13  -7   7       83.31      -64.54    104.61 o 
 -12  -7   7      229.35      291.29     90.71 o 
 -11  -7   7      327.84      235.92     79.27 o 
 -10  -7   7       45.07      100.60     62.72 o 
  -9  -7   7      230.35      217.90     52.75 o 
  -8  -7   7      979.38      897.74     78.96 o 
  -7  -7   7      830.35      968.32     99.55 o 
  -6  -7   7      389.01      409.37     49.52 o 
  -5  -7   7       94.62       69.12     35.79 o 
  -4  -7   7      523.75      585.56     40.28 o 
  -3  -7   7      867.04      857.68     47.66 o 
  -2  -7   7      775.56      792.18     46.60 o 
  -1  -7   7      163.04      151.04     29.52 o 
   0  -7   7      706.53      717.36     56.65 o 
   1  -7   7      283.41      331.73     55.35 o 
   2  -7   7      553.72      553.44     41.02 o 
   3  -7   7      770.13      799.73     46.93 o 
   4  -7   7      727.90      820.68     79.79 o 
   5  -7   7      224.35      207.54     32.52 o 
   6  -7   7      602.43      584.76     69.36 o 
   7  -7   7      533.47      581.03     49.67 o 
   8  -7   7     1457.02     1587.74    149.49 o 
   9  -7   7      278.10      293.04     58.28 o 
  10  -7   7       21.49       -3.04     53.53 o 
  11  -7   7      400.27      443.91     69.41 o 
  12  -7   7      147.53        4.94     59.51 o 
  13  -7   7       82.37      -20.57     63.13 o 
 -13  -6   7      261.12      195.10     66.49 o 
 -12  -6   7      849.76      854.25    160.01 o 
 -11  -6   7      441.63      422.41     65.86 o 
 -10  -6   7     1506.95     1530.86    118.42 o 
  -9  -6   7      407.53      352.15     57.40 o 
  -8  -6   7      754.80      693.38     63.67 o 
  -7  -6   7      557.00      601.35     57.41 o 
  -6  -6   7     1016.31     1119.76     72.57 o 
  -5  -6   7     3042.12     2950.44    120.14 o 
  -4  -6   7     1300.39     1337.92     63.11 o 
  -3  -6   7      549.20      544.51     62.12 o 
  -2  -6   7      927.04     1005.68     52.92 o 
  -1  -6   7     2092.04     2031.19     89.29 o 
   0  -6   7     3574.54     3625.44    175.37 o 
   1  -6   7     2770.93     2507.04    125.68 o 
   2  -6   7     1162.12     1151.76     53.60 o 
   3  -6   7      527.13      550.77     35.47 o 
   4  -6   7     1648.15     1557.37     73.64 o 
   5  -6   7     3139.06     3139.56    128.78 o 
   6  -6   7      753.25      787.63     52.35 o 
   7  -6   7      395.69      445.64     48.93 o 
   8  -6   7      919.97      894.16     74.23 o 
   9  -6   7      421.58      409.89    109.51 o 
  10  -6   7     1490.45     1589.44    107.04 o 
  11  -6   7      519.46      503.66     68.70 o 
  12  -6   7      788.53      952.14     89.73 o 
  13  -6   7      313.99      370.37     78.45 o 
 -14  -5   7      234.04      163.21     73.50 o 
 -13  -5   7      817.81      775.82     86.99 o 
 -12  -5   7      358.30      317.87     65.71 o 
 -11  -5   7     1098.82      949.01    141.21 o 
 -10  -5   7      503.94      596.41     65.29 o 
  -9  -5   7      486.15      491.24     56.21 o 
  -8  -5   7       53.95       78.81     41.38 o 
  -7  -5   7      412.11      408.72     62.70 o 
  -6  -5   7      693.30      779.43     55.79 o 
  -5  -5   7      600.49      629.69     40.14 o 
  -4  -5   7     1640.18     1639.34     71.76 o 
  -3  -5   7     2237.80     2212.67     93.28 o 
  -2  -5   7     4083.63     4135.00    164.61 o 
  -1  -5   7     3109.83     2986.43    116.67 o 
   0  -5   7     4372.87     4354.43    203.99 o 
   1  -5   7     2362.06     2358.15    120.19 o 
   2  -5   7     4918.17     5043.84    181.77 o 
   3  -5   7     2245.46     2254.80     93.35 o 
   4  -5   7     1286.66     1291.56     96.55 o 
   5  -5   7      538.26      522.29     39.08 o 
   6  -5   7      430.04      449.49     40.72 o 
   7  -5   7      548.13      537.89     61.30 o 
   8  -5   7       95.48      140.12     46.07 o 
   9  -5   7      447.40      431.06    104.25 o 
  10  -5   7      445.33      454.86     64.55 o 
  11  -5   7     1077.49     1044.32    101.29 o 
  12  -5   7      384.34      509.72     77.26 o 
  13  -5   7      849.43      953.46    103.88 o 
  14  -5   7      178.57      216.12    101.68 o 
 -14  -4   7      166.52      223.23     75.83 o 
 -13  -4   7      219.15       61.49     62.78 o 
 -12  -4   7       94.44        8.80     85.58 o 
 -11  -4   7      484.73      327.21     61.57 o 
 -10  -4   7      372.44      307.78     56.74 o 
  -9  -4   7      339.70      322.04     52.40 o 
  -8  -4   7      555.98      429.75     61.17 o 
  -7  -4   7     1378.22     1356.15     85.41 o 
  -6  -4   7      134.71      156.25     35.78 o 
  -5  -4   7      925.44     1019.64     79.58 o 
  -4  -4   7     1524.58     1527.77     72.99 o 
  -3  -4   7     4573.49     4524.56    163.92 o 
  -2  -4   7     3449.04     3296.93    124.17 o 
  -1  -4   7     2709.36     2678.25    104.73 o 
   0  -4   7     3583.88     3652.84    171.15 o 
   1  -4   7     2643.36     2568.70    131.50 o 
   2  -4   7     3177.89     3067.37    119.74 o 
   3  -4   7     3471.60     3418.99    141.29 o 
   4  -4   7     2228.90     2205.23     89.61 o 
   5  -4   7     1068.74     1043.83     54.56 o 
   6  -4   7      119.73       46.13     55.13 o 
   7  -4   7     1460.55     1394.41     72.14 o 
   8  -4   7      685.21      689.24     67.15 o 
   9  -4   7      420.40      460.19     57.14 o 
  10  -4   7      580.21      707.19    162.93 o 
  11  -4   7      748.94      737.14     96.11 o 
  12  -4   7      129.63      148.96     61.36 o 
  13  -4   7      289.22      340.77     70.60 o 
  14  -4   7      175.76      223.90    100.64 o 
 -14  -3   7      242.26      186.79     69.82 o 
 -13  -3   7      156.35       83.53     58.81 o 
 -12  -3   7      154.21      130.77     57.78 o 
 -11  -3   7       58.77      143.60     54.16 o 
 -10  -3   7      288.87      353.90    121.74 o 
  -9  -3   7      426.44      399.85     55.71 o 
  -8  -3   7      972.78     1029.80     71.37 o 
  -7  -3   7     1580.56     1560.55     93.06 o 
  -6  -3   7     1428.00     1387.60     66.32 o 
  -5  -3   7     1493.48     1444.53     66.63 o 
  -4  -3   7     5204.79     5170.81    174.62 o 
  -3  -3   7     1372.54     1414.68     49.18 o 
  -2  -3   7     1309.30     1269.10     45.28 o 
  -1  -3   7     6245.37     6124.49    199.78 o 
   0  -3   7     6795.81     6996.06    315.75 o 
   1  -3   7     5454.56     5001.25    238.43 o 
   2  -3   7      689.30      649.29     49.45 o 
   3  -3   7      681.45      695.31     40.98 o 
   4  -3   7     6306.26     6378.65    203.50 o 
   5  -3   7     1424.86     1424.83     54.66 o 
   6  -3   7     1528.22     1535.88     58.28 o 
   7  -3   7     1690.51     1697.81     66.67 o 
   8  -3   7      879.66      881.77     91.50 o 
   9  -3   7      306.32      235.88     50.38 o 
  10  -3   7      417.64      389.24     58.24 o 
  11  -3   7       49.32       41.43     52.70 o 
  12  -3   7      121.27       89.16     58.31 o 
  13  -3   7      112.13      147.15     62.95 o 
  14  -3   7      193.27      243.28    104.07 o 
 -14  -2   7       78.90       60.41    102.42 o 
 -13  -2   7      361.95      227.31     66.86 o 
 -12  -2   7      634.54      637.88     75.09 o 
 -11  -2   7      433.87      420.10     64.03 o 
 -10  -2   7      315.52      339.44     99.16 o 
  -9  -2   7      925.45      910.53     73.17 o 
  -8  -2   7     1371.38     1345.34    106.56 o 
  -7  -2   7     1682.27     1631.80     78.43 o 
  -6  -2   7     3626.21     3511.94    142.65 o 
  -5  -2   7       95.64       85.89     23.27 o 
  -4  -2   7      868.85      865.41     47.87 o 
  -3  -2   7     2858.83     2871.00     96.93 o 
  -2  -2   7     7328.13     7478.62    273.28 o 
  -1  -2   7     4931.96     5187.79    181.15 o 
   0  -2   7     1279.06     1277.43     67.81 o 
   1  -2   7     6888.57     7120.23    296.16 o 
   2  -2   7     6758.13     6904.77    266.93 o 
   3  -2   7     3304.80     3249.50    122.41 o 
   4  -2   7     1122.77     1128.91     53.04 o 
   5  -2   7      263.17      263.29     21.60 o 
   6  -2   7     3253.44     3357.82    114.54 o 
   7  -2   7     1542.70     1466.22     69.56 o 
   8  -2   7     1098.19     1229.46     64.72 o 
   9  -2   7      652.00      746.24    116.18 o 
  10  -2   7      291.61      335.90     56.36 o 
  11  -2   7      625.19      610.93     74.29 o 
  12  -2   7      424.73      403.81     64.40 o 
  13  -2   7      451.45      473.91    106.16 o 
  14  -2   7      112.96       81.54     95.45 o 
 -14  -1   7       16.33      -20.80     98.72 o 
 -13  -1   7       50.21     -119.63     85.25 o 
 -12  -1   7      456.08      561.58    103.99 o 
 -11  -1   7      228.75      107.17     77.92 o 
 -10  -1   7      167.29      140.99     72.76 o 
  -9  -1   7      668.90      653.04     65.60 o 
  -8  -1   7     1071.30     1067.43     79.08 o 
  -7  -1   7      496.32      488.34     48.57 o 
  -6  -1   7      956.18      954.22     53.94 o 
  -5  -1   7     1415.81     1418.72     71.07 o 
  -4  -1   7     1400.35     1403.25     86.87 o 
  -3  -1   7      623.49      582.98     35.13 o 
  -2  -1   7     2387.51     2249.97     93.51 o 
  -1  -1   7      268.94      210.92     19.82 o 
   0  -1   7      719.87      755.65     47.24 o 
   1  -1   7      495.69      476.29     28.29 o 
   2  -1   7     2746.05     2626.56    102.51 o 
   3  -1   7     1034.87     1056.97     52.51 o 
   4  -1   7     1471.66     1375.14     60.94 o 
   5  -1   7     1886.61     1959.40     75.06 o 
   6  -1   7     1364.80     1320.21     54.16 o 
   7  -1   7      504.21      518.96     40.76 o 
   8  -1   7     1582.42     1702.37     79.39 o 
   9  -1   7     1098.51     1147.19     80.23 o 
  10  -1   7      108.63       79.85     48.73 o 
  11  -1   7      414.26      589.40     66.86 o 
  12  -1   7      354.79      412.09    111.00 o 
  13  -1   7       78.91       12.10     82.74 o 
  14  -1   7       17.50       90.68     94.14 o 
 -14   0   7       28.24       53.08     97.05 o 
 -13   0   7      156.47       79.20     90.55 o 
 -12   0   7      128.90       46.41     82.01 o 
 -11   0   7     1741.97     1667.51    112.98 o 
 -10   0   7     1682.11     1624.09    109.34 o 
  -9   0   7      252.57      176.45     46.53 o 
  -8   0   7     1378.23     1323.48     87.09 o 
  -7   0   7      529.09      535.74     50.52 o 
  -6   0   7      915.04      816.63     57.52 o 
  -5   0   7     3695.62     3503.61    172.42 o 
  -4   0   7     2436.16     2308.75     94.63 o 
  -3   0   7     2762.84     2674.79    105.41 o 
  -2   0   7     2929.16     3324.97    127.84 o 
  -1   0   7     1917.27     1974.19     79.33 o 
   0   0   7        4.60       11.02     46.71 o 
   1   0   7     1571.10     1674.52     83.76 o 
   2   0   7     2584.60     3032.68    116.85 o 
   3   0   7     2663.47     2587.16    101.54 o 
   4   0   7     2491.56     2282.29     91.97 o 
   5   0   7     3681.33     3712.63    143.30 o 
   6   0   7      721.92      692.89     54.51 o 
   7   0   7      593.55      506.89     49.18 o 
   8   0   7     1174.23     1227.79     83.21 o 
   9   0   7      344.50      363.47     54.26 o 
  10   0   7     1242.41     1174.03    119.95 o 
  11   0   7     1642.86     1714.82    110.31 o 
  12   0   7      130.40      142.43     56.98 o 
  13   0   7      154.79      239.04     94.42 o 
  14   0   7       22.77      171.09     97.46 o 
 -14   1   7       15.37       53.24     93.15 o 
 -13   1   7       72.68      -16.25     82.54 o 
 -12   1   7      428.78      519.38     71.63 o 
 -11   1   7      285.40      312.48     56.93 o 
 -10   1   7      135.81       82.87     46.61 o 
  -9   1   7      858.82      806.87     66.42 o 
  -8   1   7     1175.03     1277.33     82.24 o 
  -7   1   7      390.25      434.78     46.72 o 
  -6   1   7     1002.14     1071.22     66.57 o 
  -5   1   7     1734.29     1860.22     89.35 o 
  -4   1   7     1475.98     1441.85     77.92 o 
  -3   1   7     1009.20      971.13     71.56 o 
  -2   1   7     2481.75     2455.66     93.64 o 
  -1   1   7      365.60      330.79     22.28 o 
   0   1   7      697.48      699.68     45.04 o 
   1   1   7      386.16      318.52     31.07 o 
   2   1   7     2677.16     2624.17    123.44 o 
   3   1   7      632.40      643.10     38.33 o 
   4   1   7     1466.39     1409.62     60.92 o 
   5   1   7     1505.97     1533.12     73.30 o 
   6   1   7     1288.62     1263.61     78.84 o 
   7   1   7      592.36      632.36     52.25 o 
   8   1   7     1477.89     1434.22    138.47 o 
   9   1   7      867.25      935.27     76.27 o 
  10   1   7      140.97      209.89     52.65 o 
  11   1   7      334.59      383.57     61.84 o 
  12   1   7      372.07      350.27     96.53 o 
  13   1   7       54.45        0.69     86.13 o 
  14   1   7       16.53        4.26     91.37 o 
 -14   2   7       83.54       -9.95     88.04 o 
 -13   2   7      359.55      392.38     72.25 o 
 -12   2   7      588.97      630.12     73.96 o 
 -11   2   7      529.28      578.70     68.58 o 
 -10   2   7      296.73      236.58     52.83 o 
  -9   2   7      875.36      897.88     71.87 o 
  -8   2   7     1364.19     1267.41     85.08 o 
  -7   2   7     1895.62     1764.99    109.58 o 
  -6   2   7     3674.38     3595.33    176.87 o 
  -5   2   7      196.59      171.83     28.85 o 
  -4   2   7     1131.04     1163.99     60.98 o 
  -3   2   7     3027.12     2784.86    277.24 o 
  -2   2   7     6738.44     7136.07    277.99 o 
  -1   2   7     5890.27     6074.41    206.93 o 
   0   2   7     1259.01     1162.62     64.38 o 
   1   2   7     5834.11     6064.16    295.15 o 
   2   2   7     7453.38     7676.63    324.80 o 
   3   2   7     3128.95     3030.35    146.38 o 
   4   2   7      874.47      867.31     55.23 o 
   5   2   7      140.81      157.83     29.83 o 
   6   2   7     3223.37     3304.61    165.42 o 
   7   2   7     1411.28     1391.18     87.19 o 
   8   2   7     1096.71     1188.49    112.15 o 
   9   2   7      714.08      696.54     93.22 o 
  10   2   7      326.63      308.48     52.32 o 
  11   2   7      539.78      571.32     68.40 o 
  12   2   7      452.45      439.15    100.35 o 
  13   2   7      470.00      559.07    111.40 o 
  14   2   7      104.13      188.12    101.96 o 
 -14   3   7      257.77      340.66    102.87 o 
 -13   3   7      144.04      168.01     64.74 o 
 -12   3   7      126.66      196.15     58.74 o 
 -11   3   7       54.82       29.28     50.26 o 
 -10   3   7      294.11      235.39     50.70 o 
  -9   3   7      445.75      495.73     91.80 o 
  -8   3   7      831.01      918.84     84.35 o 
  -7   3   7     1728.97     1618.14    106.09 o 
  -6   3   7     1750.34     1732.27     90.30 o 
  -5   3   7     1637.16     1618.38     86.37 o 
  -4   3   7     5472.78     5577.69    312.06 o 
  -3   3   7      960.52     1008.89     55.35 o 
  -2   3   7      981.15      969.44     51.90 o 
  -1   3   7     6274.20     6158.13    408.58 o 
   0   3   7     6809.86     6998.01    316.11 o 
   1   3   7     5573.59     5395.56    237.33 o 
   2   3   7      926.93      859.95     73.32 o 
   3   3   7      976.93      943.69     77.86 o 
   4   3   7     6096.70     6097.42    283.51 o 
   5   3   7     1284.46     1262.94    115.67 o 
   6   3   7     1221.33     1221.70     84.94 o 
   7   3   7     1548.79     1517.98     96.87 o 
   8   3   7     1039.61     1249.03    107.32 o 
   9   3   7      309.11      230.10     68.93 o 
  10   3   7      417.98      354.72     78.31 o 
  11   3   7       62.76      114.14     80.42 o 
  12   3   7      146.43       95.59     88.77 o 
  13   3   7      123.34      178.53     89.41 o 
  14   3   7      180.81      -43.70     96.09 o 
 -14   4   7      160.33       12.76     64.25 o 
 -13   4   7      206.48      157.70     65.05 o 
 -12   4   7      120.01       38.82     58.71 o 
 -11   4   7      507.52      503.93     66.03 o 
 -10   4   7      469.70      383.01     60.07 o 
  -9   4   7      371.25      339.54     54.47 o 
  -8   4   7      513.00      481.61     50.96 o 
  -7   4   7     1364.30     1394.42    125.27 o 
  -6   4   7      110.65      138.47     34.16 o 
  -5   4   7     1012.40     1029.25     64.74 o 
  -4   4   7     1826.75     1823.46     88.92 o 
  -3   4   7     4148.85     4091.22    167.42 o 
  -2   4   7     3204.13     3079.74    125.81 o 
  -1   4   7     2554.46     2405.68    186.84 o 
   0   4   7     3621.11     3576.54    249.14 o 
   1   4   7     2763.91     2744.46    127.31 o 
   2   4   7     3324.40     3099.20    151.77 o 
   3   4   7     3883.16     3947.36    169.86 o 
   4   4   7     1922.06     1931.82    160.08 o 
   5   4   7     1013.99      904.76     96.58 o 
   6   4   7      148.67      155.15     74.50 o 
   7   4   7     1465.92     1475.69     90.03 o 
   8   4   7      746.61      767.11     64.90 o 
   9   4   7      375.54      378.26     75.49 o 
  10   4   7      450.53      402.52     82.07 o 
  11   4   7      712.74      587.41    101.10 o 
  12   4   7       93.15      167.36     84.40 o 
  13   4   7      315.50      300.23    106.33 o 
  14   4   7      180.46      220.13    108.36 o 
 -14   5   7      201.96      242.10     75.58 o 
 -13   5   7      830.39      849.84     91.82 o 
 -12   5   7      406.97      398.42     71.76 o 
 -11   5   7     1248.25     1301.60     95.17 o 
 -10   5   7      551.81      572.79     64.85 o 
  -9   5   7      434.94      389.73     55.30 o 
  -8   5   7       77.33       67.73     40.69 o 
  -7   5   7      412.80      468.77     70.51 o 
  -6   5   7      614.66      475.63     49.22 o 
  -5   5   7      523.38      601.92     48.16 o 
  -4   5   7     1583.64     1633.80     73.85 o 
  -3   5   7     2244.13     2305.29     95.34 o 
  -2   5   7     4472.61     4588.50    213.38 o 
  -1   5   7     2874.70     2729.06    207.98 o 
   0   5   7     4407.28     4345.39    298.29 o 
   1   5   7     2563.18     2496.15    176.71 o 
   2   5   7     4570.21     4498.75    219.05 o 
   3   5   7     2222.54     2227.92    171.71 o 
   4   5   7     1388.53     1356.76    112.41 o 
   5   5   7      566.40      497.12     70.78 o 
   6   5   7      477.41      496.77     74.70 o 
   7   5   7      545.42      669.98     80.12 o 
   8   5   7       61.55       32.58     42.09 o 
   9   5   7      516.92      611.26     82.14 o 
  12   5   7      330.82      369.26     96.33 o 
  13   5   7      847.99      961.08    139.75 o 
  14   5   7      194.96      143.95    109.80 o 
 -13   6   7      274.53      134.11    128.18 o 
 -12   6   7      738.87      743.84    175.39 o 
 -11   6   7      601.00      530.09     72.44 o 
 -10   6   7     1676.48     1644.72    115.17 o 
  -9   6   7      539.55      575.76     59.62 o 
  -8   6   7      733.85      784.45     66.24 o 
  -7   6   7      510.45      595.56     56.58 o 
  -6   6   7      936.60     1016.39     70.90 o 
  -5   6   7     3165.67     3125.18    153.80 o 
  -4   6   7     1345.81     1322.62     64.53 o 
  -3   6   7      437.83      442.66     32.04 o 
  -2   6   7      989.58      994.96     68.09 o 
  -1   6   7     2458.39     2377.63    163.42 o 
   0   6   7     3573.91     3709.93    255.22 o 
   1   6   7     2427.06     2330.20    179.34 o 
   2   6   7     1070.40     1066.45     59.89 o 
   3   6   7      665.34      634.40     75.57 o 
   4   6   7     1585.86     1755.73    139.31 o 
   5   6   7     3106.89     3077.53    230.53 o 
   6   6   7      856.01      940.05     98.88 o 
   7   6   7      410.48      363.94     78.73 o 
   8   6   7      960.22      930.25     73.40 o 
   9   6   7      308.79      381.40     58.14 o 
  13   6   7      288.26      326.96    111.80 o 
 -13   7   7       88.02       89.58    101.02 o 
 -12   7   7      141.16      126.89     84.09 o 
 -11   7   7      277.97      245.53     73.43 o 
 -10   7   7       18.14      -35.02     49.62 o 
  -9   7   7      242.50      216.81     51.03 o 
  -8   7   7     1176.31     1186.49     79.27 o 
  -7   7   7      671.70      624.81     60.15 o 
  -6   7   7      414.87      396.30     46.49 o 
  -5   7   7      160.32      168.02     29.47 o 
  -4   7   7      605.65      627.78     41.10 o 
  -3   7   7      814.19      801.03     45.77 o 
  -2   7   7      743.79      700.69     39.65 o 
  -1   7   7      193.98      189.84     55.93 o 
   0   7   7      696.85      698.09     82.22 o 
   1   7   7      238.25      242.14     55.69 o 
   2   7   7      617.66      569.70     76.50 o 
   3   7   7      740.08      780.06     89.81 o 
   4   7   7      660.79      757.68     91.20 o 
   5   7   7      122.57       39.46     60.48 o 
   6   7   7      558.98      453.79     84.39 o 
   7   7   7      719.91      658.98     93.59 o 
   8   7   7     1234.96     1235.71    137.58 o 
   9   7   7      294.31      196.37     85.45 o 
  10   7   7       45.60       11.74     77.97 o 
  11   7   7      473.62      320.87     99.77 o 
  13   7   7       73.56       99.07     93.92 o 
 -13   8   7      161.01      130.94    108.30 o 
 -12   8   7      190.04      307.06    111.20 o 
 -11   8   7      266.13      282.87     94.25 o 
 -10   8   7      348.55      480.14    102.77 o 
  -9   8   7      588.50      632.78    109.22 o 
  -8   8   7      433.84      387.32     82.95 o 
  -7   8   7     2111.91     1884.26    175.83 o 
  -6   8   7     1099.95     1014.67    106.22 o 
  -5   8   7     1331.22     1355.43     91.36 o 
  -4   8   7     1247.01     1345.40     84.36 o 
  -3   8   7      534.62      517.10     54.96 o 
  -2   8   7      510.09      520.03     54.79 o 
  -1   8   7      987.11     1114.38    106.15 o 
   0   8   7      251.60      255.82     63.23 o 
   1   8   7      835.13      895.32     95.01 o 
   2   8   7      456.22      447.46     75.31 o 
   3   8   7      594.92      601.12     48.53 o 
   4   8   7     1324.82     1367.17     88.75 o 
   5   8   7      992.30      835.22    102.96 o 
   6   8   7     1123.26     1144.16    119.83 o 
   8   8   7      448.92      553.59     97.31 o 
   9   8   7      501.17      453.16     99.36 o 
  10   8   7      435.12      440.56     99.05 o 
  11   8   7      336.25      498.28    115.09 o 
  12   8   7      151.42      201.33    104.44 o 
  13   8   7      113.62       81.83     79.95 o 
 -12   9   7       27.52       44.47     98.14 o 
 -11   9   7       17.85      -48.14     88.08 o 
 -10   9   7      608.52      446.90    104.01 o 
  -9   9   7      242.21      186.45     80.33 o 
  -8   9   7      512.01      517.74     99.17 o 
  -7   9   7       54.94      -39.63     56.62 o 
  -6   9   7      657.24      732.03     96.56 o 
  -5   9   7      947.43     1130.80     78.64 o 
  -4   9   7      702.62      730.89     64.49 o 
  -3   9   7      680.37      683.40     66.39 o 
  -2   9   7      445.49      504.68     66.90 o 
  -1   9   7      962.78     1028.60    104.75 o 
   0   9   7      236.07      220.76     66.34 o 
   1   9   7      882.79     1055.30    106.34 o 
   2   9   7      446.89      460.60     79.96 o 
   3   9   7      818.93      873.40     93.25 o 
   4   9   7     1035.70     1181.65    117.29 o 
   5   9   7     1160.84     1282.61    125.99 o 
   6   9   7      615.75      617.65     97.66 o 
   7   9   7       50.56       51.48     73.68 o 
   8   9   7      605.28      639.55    108.71 o 
   9   9   7      271.87      106.88     87.02 o 
  10   9   7      656.36      559.86    116.52 o 
  11   9   7        6.82       52.58     95.20 o 
  12   9   7       25.46      170.27    105.82 o 
 -12  10   7      114.96      285.57    112.22 o 
 -11  10   7      114.68      169.45     92.59 o 
 -10  10   7      135.48      145.45     97.11 o 
  -9  10   7      234.92      403.93    101.61 o 
  -8  10   7      290.62      241.26     93.08 o 
  -7  10   7      611.01      553.68     91.55 o 
  -6  10   7      205.67      116.11     68.74 o 
  -5  10   7      402.50      453.92     68.84 o 
  -4  10   7     1139.26     1187.56    128.59 o 
  -3  10   7      849.43      882.08     72.82 o 
  -2  10   7      197.03      281.53     49.99 o 
  -1  10   7      181.23      210.56     68.19 o 
   0  10   7       39.95       43.06     62.09 o 
   1  10   7      154.85      279.71     71.90 o 
   2  10   7      263.86      349.15     78.75 o 
   3  10   7     1066.41     1127.81    115.39 o 
   4  10   7      952.03      857.83    108.66 o 
   5  10   7      343.49      308.24     80.62 o 
   6  10   7      313.99      406.35     87.08 o 
   7  10   7      486.31      569.02    100.26 o 
   8  10   7      200.49      134.78     76.81 o 
   9  10   7      201.43      162.57     91.99 o 
  10  10   7      125.31      -14.51     93.33 o 
  11  10   7       97.90      139.71    104.38 o 
  12  10   7      105.42       33.56    105.43 o 
 -11  11   7      111.27      177.31     95.18 o 
 -10  11   7      101.96      201.71    106.04 o 
  -9  11   7      112.11      188.71     97.56 o 
  -8  11   7      216.00      101.29     89.74 o 
  -7  11   7      879.97      968.00    123.49 o 
  -6  11   7      627.55      585.48     69.34 o 
  -5  11   7      554.99      645.89     70.33 o 
  -4  11   7      624.12      594.44     65.80 o 
  -3  11   7     1745.99     1708.67    163.34 o 
  -2  11   7     1725.86     1733.30    110.36 o 
  -1  11   7      979.63     1147.61    119.84 o 
   0  11   7      207.48      406.39     72.90 o 
   1  11   7     1091.01     1321.35    126.10 o 
   2  11   7     1421.35     1559.17    142.93 o 
   3  11   7     1168.33     1260.25    129.26 o 
   4  11   7      740.77      612.49    101.79 o 
   5  11   7      648.93      668.29     99.01 o 
   6  11   7      689.42      668.97    104.99 o 
   7  11   7     1088.71      928.13    123.54 o 
   8  11   7      171.84      123.36     78.83 o 
   9  11   7      110.75      239.93     96.74 o 
  10  11   7       94.51       46.60     97.54 o 
  11  11   7      121.75       76.94    103.73 o 
 -10  12   7       69.89      125.07    103.39 o 
  -9  12   7       23.65      -13.42     84.40 o 
  -8  12   7      168.92      237.35     90.04 o 
  -7  12   7      134.26      121.87     77.39 o 
  -6  12   7      337.82      314.01     63.72 o 
  -5  12   7      360.12      224.01     82.57 o 
  -4  12   7      275.42      325.72     59.03 o 
  -3  12   7      136.92      191.04     99.90 o 
  -2  12   7      716.98      672.27     82.33 o 
  -1  12   7     1353.30     1254.60    129.49 o 
   0  12   7     1247.04     1515.74    137.88 o 
   1  12   7     1716.33     1607.19    152.89 o 
   2  12   7      602.17      455.76     96.17 o 
   3  12   7      171.29      198.44     82.50 o 
   4  12   7      433.38      356.64     88.21 o 
   5  12   7      349.60      304.60     90.64 o 
   6  12   7      301.14      109.03     81.92 o 
   7  12   7      124.49       56.52     87.37 o 
   8  12   7      173.36       42.86     85.93 o 
   9  12   7       19.32        8.72     88.56 o 
  10  12   7       80.49       37.06     95.40 o 
  -9  13   7      293.33      395.86    115.51 o 
  -8  13   7      159.62      186.14     92.50 o 
  -7  13   7       54.56      174.50     83.51 o 
  -6  13   7      124.21       74.89     57.98 o 
  -5  13   7      122.11       78.15     55.99 o 
  -4  13   7     1066.67     1215.96     93.22 o 
  -3  13   7      447.65      427.89     64.97 o 
  -2  13   7      216.12      233.74     59.06 o 
  -1  13   7      322.29      420.48     67.32 o 
   0  13   7      540.97      776.67    108.29 o 
   1  13   7      374.61      469.97     95.04 o 
   2  13   7      294.13      305.06     88.50 o 
   3  13   7      381.93      462.83     97.55 o 
   4  13   7      764.42      741.92    110.85 o 
   5  13   7      119.70      128.68     83.68 o 
   6  13   7      108.79      146.74     87.56 o 
   7  13   7       72.74      118.95     92.21 o 
   8  13   7      134.76      183.09     97.33 o 
   9  13   7      263.54      172.21    102.05 o 
  -8  14   7      242.80      224.09     98.68 o 
  -7  14   7      313.98      343.66    105.57 o 
  -6  14   7      261.94      351.54    103.33 o 
  -5  14   7      100.75      169.19     82.37 o 
  -4  14   7      472.40      420.53     78.69 o 
  -3  14   7      835.24      962.08     86.14 o 
  -2  14   7      529.79      670.49     74.44 o 
  -1  14   7      172.46      189.81     61.47 o 
   0  14   7      303.62      276.62     87.75 o 
   1  14   7      184.88      180.89     92.62 o 
   2  14   7      599.63      551.36    103.13 o 
   3  14   7     1063.58     1172.10    135.85 o 
   4  14   7      311.61      359.29     99.83 o 
   5  14   7      130.46      220.82     92.67 o 
   6  14   7      305.48      269.85     98.12 o 
   7  14   7      204.76      185.21     97.13 o 
   8  14   7      214.51      136.46    100.49 o 
  -7  15   7       32.73      -28.39     92.95 o 
  -6  15   7      102.43      127.99     90.78 o 
  -5  15   7       83.38      174.27     90.21 o 
  -4  15   7       28.02      -41.27     79.34 o 
  -3  15   7       40.06       -7.40     57.02 o 
  -2  15   7      296.71      394.75     70.99 o 
  -1  15   7       53.96       64.68     63.63 o 
   0  15   7        6.88      211.52     92.09 o 
   1  15   7       42.88       74.97     85.09 o 
   2  15   7      322.56      459.16    104.12 o 
   3  15   7       51.84      -71.16     84.79 o 
   4  15   7       17.57       11.18     93.14 o 
   5  15   7       75.03      172.87    101.72 o 
   6  15   7       94.90      119.01     93.97 o 
   7  15   7       27.05       81.36     95.00 o 
  -5  16   7       12.80      -52.39     96.89 o 
  -4  16   7       96.10      122.52    102.00 o 
  -3  16   7      210.53      304.87     73.42 o 
  -2  16   7      109.52      211.93     68.86 o 
  -1  16   7       71.57        8.86    160.97 o 
   0  16   7      109.72      170.44     97.91 o 
   1  16   7      117.07      168.28     95.03 o 
   2  16   7       67.33       92.07     94.41 o 
   3  16   7      254.46      532.18    112.45 o 
   4  16   7       87.76       -7.16     96.39 o 
   5  16   7        6.77     -136.17    101.84 o 
  -1  17   7      111.75      229.96     77.94 o 
   0  17   7       20.70       89.64     68.17 o 
   1  17   7      119.74      267.04    102.47 o 
  -4 -16   8      132.77       89.14     82.05 o 
  -3 -16   8      223.01      176.63     85.06 o 
  -2 -16   8      132.89      161.88     89.23 o 
  -1 -16   8      208.02      293.70     88.37 o 
   0 -16   8      405.51      573.93     75.63 o 
   1 -16   8      201.91      293.16     67.94 o 
   2 -16   8      194.18      205.57     64.45 o 
   3 -16   8      198.79      158.91     83.94 o 
   4 -16   8      100.09       32.76     61.49 o 
  -6 -15   8       41.27      102.28     96.36 o 
  -5 -15   8      313.49      137.61     66.81 o 
  -4 -15   8      228.04      196.10     82.86 o 
  -3 -15   8      124.24      151.13     85.03 o 
  -2 -15   8      111.58      222.73     79.73 o 
  -1 -15   8       25.67      -38.62     70.28 o 
   0 -15   8        6.40      -76.33     50.88 o 
   1 -15   8       25.01      156.70     58.04 o 
   2 -15   8      204.27      198.94     60.97 o 
   3 -15   8       99.53       72.71     57.09 o 
   4 -15   8      256.55      227.63     67.12 o 
   5 -15   8      253.39      214.06     69.70 o 
   6 -15   8       47.15       75.27     68.05 o 
  -8 -14   8      136.71      186.38    103.68 o 
  -7 -14   8      157.34      149.94     98.29 o 
  -6 -14   8      411.38      382.13     68.50 o 
  -5 -14   8      343.43      316.88     67.35 o 
  -4 -14   8      191.38      304.07     62.15 o 
  -3 -14   8      696.29      689.96    101.87 o 
  -2 -14   8      446.93      364.36     87.75 o 
  -1 -14   8      202.34      228.64     56.24 o 
   0 -14   8      259.05      335.88    117.11 o 
   1 -14   8      181.95      192.84     59.65 o 
   2 -14   8      374.65      401.89     86.39 o 
   3 -14   8      699.83      784.10    138.36 o 
   4 -14   8      112.95      178.42    125.95 o 
   5 -14   8      351.32      386.60     73.61 o 
   6 -14   8      555.62      679.44     82.82 o 
   7 -14   8      138.61      140.30     65.55 o 
   8 -14   8      122.93      110.48    112.45 o 
  -9 -13   8      242.04      315.78    109.28 o 
  -8 -13   8      425.08      390.76    109.41 o 
  -7 -13   8      647.70      627.41     72.14 o 
  -6 -13   8      363.17      523.29     84.93 o 
  -5 -13   8      264.52      251.69     57.87 o 
  -4 -13   8      416.19      383.86     63.16 o 
  -3 -13   8      665.54      817.03    101.87 o 
  -2 -13   8      298.81      302.41     79.27 o 
  -1 -13   8       85.50       90.31     51.85 o 
   0 -13   8      142.07      172.37     55.56 o 
   1 -13   8       92.00      168.48     55.51 o 
   2 -13   8      221.17      233.36     56.10 o 
   3 -13   8      404.89      331.33    114.63 o 
   4 -13   8      337.99      269.00     65.48 o 
   5 -13   8      294.86      352.29     68.83 o 
   6 -13   8      288.53      316.08     66.91 o 
   7 -13   8      588.88      621.59     79.49 o 
   8 -13   8      349.32      324.86    117.24 o 
   9 -13   8      213.99      376.43    119.75 o 
 -10 -12   8      161.51      196.97    107.66 o 
  -9 -12   8      201.86      257.96    103.94 o 
  -8 -12   8      263.24      271.05     62.28 o 
  -7 -12   8      143.74      204.11     57.81 o 
  -6 -12   8       61.75       38.77     86.09 o 
  -5 -12   8       59.99       81.34     50.54 o 
  -4 -12   8      173.46      190.92     52.57 o 
  -3 -12   8      550.52      451.37     61.57 o 
  -2 -12   8      459.03      424.94     57.73 o 
  -1 -12   8      383.20      348.23     55.60 o 
   0 -12   8       31.68       90.82     49.77 o 
   1 -12   8      410.70      404.21     62.00 o 
   2 -12   8      460.58      445.51     63.85 o 
   3 -12   8      674.38      694.99     74.22 o 
   4 -12   8      164.91      150.48     58.24 o 
   5 -12   8       97.78       39.26     52.25 o 
   6 -12   8       92.51       60.14     56.68 o 
   7 -12   8      231.51      277.85    107.69 o 
   8 -12   8      292.43      244.68    107.72 o 
   9 -12   8      268.52      438.23    110.58 o 
  10 -12   8      105.05       63.28    111.73 o 
 -11 -11   8      223.54      216.42    113.43 o 
 -10 -11   8      463.15      718.29    124.70 o 
  -9 -11   8      310.40      350.43     74.32 o 
  -8 -11   8      327.65      339.23     61.87 o 
  -7 -11   8      442.77      587.43     66.17 o 
  -6 -11   8      266.73      369.32     60.34 o 
  -5 -11   8      417.45      414.60     59.26 o 
  -4 -11   8      654.68      601.71     64.90 o 
  -3 -11   8      928.20      951.74     73.45 o 
  -2 -11   8      254.88      265.90     49.19 o 
  -1 -11   8      405.94      365.71     67.17 o 
   0 -11   8       21.64       55.95     44.94 o 
   1 -11   8      659.77      658.47     66.13 o 
   2 -11   8      325.66      366.65     59.80 o 
   3 -11   8     1216.40     1284.22     93.30 o 
   4 -11   8      548.73      521.63     67.85 o 
   5 -11   8      470.34      430.44     63.68 o 
   6 -11   8      269.38      295.29     70.67 o 
   7 -11   8      297.48      280.31     67.18 o 
   8 -11   8      455.99      430.15    112.84 o 
   9 -11   8      349.42      291.81     99.01 o 
  10 -11   8      341.09      350.28    115.05 o 
  11 -11   8      206.40      228.46    116.85 o 
 -11 -10   8      210.83      102.51    103.76 o 
 -10 -10   8      155.45      168.23    114.90 o 
  -9 -10   8      376.97      299.01     61.62 o 
  -8 -10   8      168.54      189.86     60.64 o 
  -7 -10   8      256.49      164.69     53.70 o 
  -6 -10   8      312.86      327.71     54.58 o 
  -5 -10   8      270.90      304.48     52.57 o 
  -4 -10   8      676.72      713.71     63.86 o 
  -3 -10   8      376.74      360.79     40.52 o 
  -2 -10   8     1559.41     1545.01     78.50 o 
  -1 -10   8      805.84      809.12     90.68 o 
   0 -10   8     1112.66     1088.60     77.87 o 
   1 -10   8     1166.15     1112.75    100.95 o 
   2 -10   8     1504.27     1430.70     96.81 o 
   3 -10   8      512.04      496.88     62.04 o 
   4 -10   8      434.87      316.53     77.83 o 
   5 -10   8      178.23      212.64     54.65 o 
   6 -10   8      277.17      288.60     78.65 o 
   7 -10   8      256.51      226.63     60.55 o 
   8 -10   8      145.25      217.96     64.65 o 
   9 -10   8      351.40      336.26     98.36 o 
  10 -10   8      161.67      174.89     95.55 o 
  11 -10   8      247.36      195.45    104.76 o 
 -12  -9   8      296.71      144.66    112.34 o 
 -11  -9   8      426.86      514.68    109.70 o 
 -10  -9   8       91.55      190.85     59.61 o 
  -9  -9   8      269.83      263.73     55.97 o 
  -8  -9   8      276.19      262.73     54.57 o 
  -7  -9   8       56.39       61.53     46.99 o 
  -6  -9   8      625.43      553.50     58.97 o 
  -5  -9   8      567.42      507.84     55.01 o 
  -4  -9   8      343.80      365.28     50.17 o 
  -3  -9   8      414.14      378.06     56.91 o 
  -2  -9   8     1179.37     1110.13     84.49 o 
  -1  -9   8      274.46      318.52     48.85 o 
   0  -9   8      362.39      375.03     51.41 o 
   1  -9   8      317.25      292.82     50.89 o 
   2  -9   8      756.83      622.25     79.37 o 
   3  -9   8      608.00      521.57     58.56 o 
   4  -9   8      233.59      232.50     52.48 o 
   5  -9   8      608.85      637.03     70.04 o 
   6  -9   8      741.35      725.53     74.27 o 
   7  -9   8       55.11       47.95     49.42 o 
   8  -9   8      383.84      366.16     64.07 o 
   9  -9   8      212.71      103.57     92.37 o 
  10  -9   8       69.12       16.49     82.35 o 
  11  -9   8      664.41      988.81    138.83 o 
  12  -9   8      413.18      543.70    119.60 o 
 -12  -8   8       91.83       52.01     63.61 o 
 -11  -8   8      139.06      167.98     61.18 o 
 -10  -8   8      226.89      222.17     60.73 o 
  -9  -8   8       38.21      121.33     51.08 o 
  -8  -8   8      321.35      315.61     52.21 o 
  -7  -8   8      361.06      407.76     58.66 o 
  -6  -8   8      298.16      319.74     95.03 o 
  -5  -8   8      462.00      403.40     52.59 o 
  -4  -8   8     1215.79     1278.21     65.40 o 
  -3  -8   8     1501.71     1488.15     74.52 o 
  -2  -8   8     1975.60     1991.41     87.78 o 
  -1  -8   8      957.74      890.59     67.00 o 
   0  -8   8     3065.69     2875.19    149.92 o 
   1  -8   8     1344.21     1313.59     86.63 o 
   2  -8   8     1501.38     1434.27    118.97 o 
   3  -8   8     1384.14     1370.99    172.86 o 
   4  -8   8     1633.70     1599.95     98.08 o 
   5  -8   8      805.90      605.39     62.91 o 
   6  -8   8      179.12      160.38     54.66 o 
   7  -8   8      464.27      559.30     49.44 o 
   8  -8   8      316.25      281.74     45.36 o 
   9  -8   8       22.86      -22.96     50.32 o 
  10  -8   8      144.41      206.83     56.74 o 
  11  -8   8       53.78       62.74     92.75 o 
  12  -8   8       93.89       64.93     98.41 o 
 -13  -7   8      129.28      129.93     69.74 o 
 -12  -7   8      220.84      285.07     68.69 o 
 -11  -7   8      178.51       35.55     68.31 o 
 -10  -7   8      272.34      193.75     70.24 o 
  -9  -7   8      343.06      315.79     74.78 o 
  -8  -7   8      271.99      327.60     54.30 o 
  -7  -7   8      370.62      421.06     54.23 o 
  -6  -7   8      611.81      565.74     56.62 o 
  -5  -7   8     1011.98     1043.88     73.90 o 
  -4  -7   8     1252.01     1227.86     72.88 o 
  -3  -7   8      466.65      478.35     38.87 o 
  -2  -7   8      254.90      359.86     35.54 o 
  -1  -7   8       66.92       72.38     28.65 o 
   0  -7   8      190.71      167.18     39.89 o 
   1  -7   8       98.87       93.65     39.61 o 
   2  -7   8      200.73      172.96     44.67 o 
   3  -7   8      593.63      632.55     41.57 o 
   4  -7   8     1218.75     1249.71     63.40 o 
   5  -7   8      982.69     1032.09    100.97 o 
   6  -7   8      972.36     1044.96     61.93 o 
   7  -7   8      420.20      403.27     45.18 o 
   8  -7   8      221.82      239.86     43.75 o 
   9  -7   8      246.65       46.60    107.53 o 
  10  -7   8      336.87      303.29     61.04 o 
  11  -7   8      167.87      138.32     62.40 o 
  12  -7   8      188.11      110.05     82.32 o 
  13  -7   8      140.17      212.75     71.19 o 
 -13  -6   8       79.05      -40.69     66.27 o 
 -12  -6   8       91.33       34.04     59.58 o 
 -11  -6   8      293.70      213.40     60.57 o 
 -10  -6   8      309.48      363.29     59.86 o 
  -9  -6   8      192.11      208.86     52.74 o 
  -8  -6   8      545.50      555.39     60.71 o 
  -7  -6   8      988.34      908.16     98.65 o 
  -6  -6   8      505.34      530.30     53.09 o 
  -5  -6   8     1907.75     1678.74    145.75 o 
  -4  -6   8     1403.98     1454.59     67.47 o 
  -3  -6   8     1349.48     1372.96     87.88 o 
  -2  -6   8     1412.69     1425.49     63.42 o 
  -1  -6   8     1013.31     1004.47     55.93 o 
   0  -6   8     3208.67     2983.65    150.06 o 
   1  -6   8     1480.08     1410.51     81.15 o 
   2  -6   8      768.22      689.52     88.90 o 
   3  -6   8     2112.20     2024.80     83.86 o 
   4  -6   8     1280.78     1304.36     64.67 o 
   5  -6   8     1763.30     1785.89     81.82 o 
   6  -6   8      610.22      594.53     44.83 o 
   7  -6   8     1321.66     1367.52     74.42 o 
   8  -6   8      772.21      874.52    106.64 o 
   9  -6   8      195.12      175.96    102.68 o 
  10  -6   8      301.39      401.66     68.23 o 
  11  -6   8      419.01      544.00     73.70 o 
  12  -6   8       58.01       88.50     79.81 o 
  13  -6   8      125.96      161.31     71.60 o 
 -13  -5   8       60.50      112.52     65.91 o 
 -12  -5   8       88.39       -8.19     57.36 o 
 -11  -5   8      395.91      317.74     62.72 o 
 -10  -5   8      538.14      620.34    148.60 o 
  -9  -5   8     1459.02     1507.94    101.13 o 
  -8  -5   8     1811.09     1664.58    109.48 o 
  -7  -5   8      869.24      901.91     69.49 o 
  -6  -5   8      976.67      988.26    161.23 o 
  -5  -5   8     2702.92     2706.53    173.46 o 
  -4  -5   8     1664.62     1656.50     73.55 o 
  -3  -5   8     1739.07     1785.44     76.12 o 
  -2  -5   8     2022.97     2043.82     86.58 o 
  -1  -5   8     1001.78      945.99     50.99 o 
   0  -5   8     3914.19     4036.31    195.82 o 
   1  -5   8      863.27      949.79     64.27 o 
   2  -5   8     2293.94     2298.94     92.13 o 
   3  -5   8     1286.89     1428.88     66.09 o 
   4  -5   8     1923.23     1899.81     84.51 o 
   5  -5   8     2757.09     2776.32    118.01 o 
   6  -5   8      591.42      638.11     46.02 o 
   7  -5   8      877.08      860.66     67.07 o 
   8  -5   8     1859.78     1926.41     91.85 o 
   9  -5   8     1520.88     1626.76    102.53 o 
  10  -5   8      409.94      451.36     94.55 o 
  11  -5   8      254.09      131.88     59.34 o 
  12  -5   8      137.07      150.23     63.00 o 
  13  -5   8       82.89      112.85     71.53 o 
 -14  -4   8       87.51      143.95     67.78 o 
 -13  -4   8       75.70      100.63     71.80 o 
 -12  -4   8      105.54       52.98     84.55 o 
 -11  -4   8      108.33       83.99     54.99 o 
 -10  -4   8      921.43      892.10     78.58 o 
  -9  -4   8     1324.23     1462.99     94.00 o 
  -8  -4   8      972.26      929.04     72.79 o 
  -7  -4   8     1893.22     1910.60    105.22 o 
  -6  -4   8     3276.83     3187.60    234.95 o 
  -5  -4   8     1564.80     1612.35     69.34 o 
  -4  -4   8     1579.77     1659.50    132.14 o 
  -3  -4   8     1078.17     1053.84     51.80 o 
  -2  -4   8     1621.49     1598.90     71.55 o 
  -1  -4   8       79.79       92.29     24.83 o 
   0  -4   8      977.02      990.10     68.90 o 
   1  -4   8      120.20      142.79     34.14 o 
   2  -4   8     1728.41     1775.62     73.47 o 
   3  -4   8      832.18      928.47     49.20 o 
   4  -4   8     2383.99     2363.03    108.53 o 
   5  -4   8     1847.47     1664.30     78.24 o 
   6  -4   8     3454.85     3485.17    141.99 o 
   7  -4   8     1914.59     1917.03    117.63 o 
   8  -4   8     1527.23     1451.57     96.35 o 
   9  -4   8     1513.48     1466.68    100.43 o 
  10  -4   8     1090.74     1158.59    132.25 o 
  11  -4   8      179.73      177.59     58.32 o 
  12  -4   8      110.27      129.21     83.65 o 
  13  -4   8       80.30       63.27    107.12 o 
  14  -4   8       60.10       31.65     94.28 o 
 -14  -3   8       65.39       57.28     67.86 o 
 -13  -3   8       46.71       35.06     61.88 o 
 -12  -3   8      498.93      500.66     72.15 o 
 -11  -3   8      280.55      238.50     60.08 o 
 -10  -3   8     1446.54     1504.31     99.06 o 
  -9  -3   8      579.18      573.65     58.30 o 
  -8  -3   8     1021.51     1058.44     79.60 o 
  -7  -3   8     5313.16     5365.78    247.67 o 
  -6  -3   8     4374.36     4338.84    164.91 o 
  -5  -3   8     2831.64     2683.62     96.63 o 
  -4  -3   8     1183.77     1127.51     45.62 o 
  -3  -3   8     1654.79     1620.92     60.58 o 
  -2  -3   8      326.41      308.89     25.35 o 
  -1  -3   8     1760.54     1772.26     62.34 o 
   0  -3   8     2859.13     3069.05    148.25 o 
   1  -3   8     1428.11     1402.19    121.09 o 
   2  -3   8      356.20      384.31     39.51 o 
   3  -3   8     1358.91     1405.81     64.91 o 
   4  -3   8      844.47      847.81     40.49 o 
   5  -3   8     2673.71     2542.99     90.74 o 
   6  -3   8     4368.97     4367.09    170.59 o 
   7  -3   8     5139.76     5327.41    201.91 o 
   8  -3   8     1223.21     1280.32     84.61 o 
   9  -3   8      608.59      529.71     65.50 o 
  10  -3   8     1195.41     1236.39     94.38 o 
  11  -3   8      448.66      515.29     92.65 o 
  12  -3   8      451.18      616.27     76.19 o 
  13  -3   8       41.99       74.85     63.05 o 
  14  -3   8       55.94     -133.16     88.77 o 
 -14  -2   8      134.01      171.84     69.87 o 
 -13  -2   8      212.60      204.64     66.26 o 
 -12  -2   8      109.37      123.01     71.11 o 
 -11  -2   8       75.47       18.68     52.79 o 
 -10  -2   8      705.09      670.27     68.71 o 
  -9  -2   8      129.00      168.78     45.88 o 
  -8  -2   8      644.35      603.76     54.62 o 
  -7  -2   8      415.92      379.59     39.40 o 
  -6  -2   8      530.97      541.16     41.51 o 
  -5  -2   8     1836.41     1900.85     84.41 o 
  -4  -2   8      464.52      422.18     27.45 o 
  -3  -2   8     2743.71     2706.07     95.18 o 
  -2  -2   8      677.36      679.86     82.12 o 
  -1  -2   8     3028.13     2885.05     95.86 o 
   0  -2   8     4952.40     4897.25    221.98 o 
   1  -2   8     2211.16     2026.83    108.34 o 
   2  -2   8     1444.70     1529.57     61.15 o 
   3  -2   8     2535.56     2512.65    100.39 o 
   4  -2   8      948.98      949.05     44.13 o 
   5  -2   8     2357.69     2237.46     91.87 o 
   6  -2   8      398.60      399.24     28.86 o 
   7  -2   8      343.02      309.59     29.51 o 
   8  -2   8      901.25      942.37     73.94 o 
   9  -2   8      144.76      103.08     48.82 o 
  10  -2   8      662.67      647.77     70.33 o 
  11  -2   8       93.24       72.81     55.91 o 
  12  -2   8       93.49      152.98     61.33 o 
  13  -2   8      262.92      301.11     69.94 o 
  14  -2   8      152.81      286.65    107.33 o 
 -14  -1   8       81.95       13.01     64.23 o 
 -13  -1   8      156.36      193.13     67.29 o 
 -12  -1   8      178.22       40.30     83.51 o 
 -11  -1   8      398.06      379.62     92.52 o 
 -10  -1   8      616.78      650.82     70.19 o 
  -9  -1   8      132.41       87.62     46.43 o 
  -8  -1   8      382.06      395.73     42.59 o 
  -7  -1   8     1517.46     1573.86     88.08 o 
  -6  -1   8      751.89      760.02     48.55 o 
  -5  -1   8     1031.54     1070.35     56.89 o 
  -4  -1   8      288.53      334.52     27.99 o 
  -3  -1   8     1121.50     1147.20     52.11 o 
  -2  -1   8     1623.57     1642.23     68.95 o 
  -1  -1   8     3079.09     3232.92    129.61 o 
   0  -1   8      458.63      476.80     39.00 o 
   1  -1   8     3551.38     3589.53    134.42 o 
   2  -1   8     1657.44     1730.21     73.22 o 
   3  -1   8     1198.77     1159.15     56.54 o 
   4  -1   8      319.32      311.18     37.91 o 
   5  -1   8     1250.17     1258.34     57.48 o 
   6  -1   8      941.22     1010.91     63.24 o 
   7  -1   8     1169.05     1216.19     55.33 o 
   8  -1   8      340.16      365.32     39.26 o 
   9  -1   8      174.22      132.35     49.01 o 
  10  -1   8      683.37      752.99     85.00 o 
  11  -1   8      531.51      591.30     69.31 o 
  12  -1   8      154.23      177.47     60.74 o 
  13  -1   8      148.72      157.82     92.33 o 
  14  -1   8      165.98       -1.65     91.93 o 
 -14   0   8      140.60      172.72    103.66 o 
 -13   0   8      121.82       65.69     90.06 o 
 -12   0   8      502.99      559.20    106.35 o 
 -11   0   8     1385.80     1245.00     96.71 o 
 -10   0   8      117.77      169.57     49.18 o 
  -9   0   8      297.24      272.40     50.47 o 
  -8   0   8      118.28       56.76     39.71 o 
  -7   0   8      386.31      412.54     46.73 o 
  -6   0   8      439.59      445.55     66.60 o 
  -5   0   8     1134.77     1136.17     57.62 o 
  -4   0   8     5434.11     5307.33    202.75 o 
  -3   0   8     3047.72     2867.87    113.74 o 
  -2   0   8    11338.70    11717.18    431.73 o 
  -1   0   8     9288.26     8869.29    329.12 o 
   0   0   8     7463.28     7166.07    324.30 o 
   1   0   8     9037.12     9093.35    407.98 o 
   2   0   8    11217.81    11527.40    422.44 o 
   3   0   8     2960.13     2822.41    111.05 o 
   4   0   8     5424.11     5384.70    202.01 o 
   5   0   8      905.19      857.90     57.50 o 
   6   0   8      296.72      317.76     51.81 o 
   7   0   8      262.37      246.29     65.30 o 
   8   0   8      134.79       98.29     33.69 o 
   9   0   8      206.19      178.33     43.95 o 
  10   0   8      137.36      171.53     53.82 o 
  11   0   8     1768.45     1731.33    115.63 o 
  12   0   8      384.24      361.12     67.31 o 
  13   0   8      100.89      189.59     93.26 o 
  14   0   8       95.77      145.58     96.39 o 
 -14   1   8      114.87      145.61     98.91 o 
 -13   1   8      153.47      321.56     97.37 o 
 -12   1   8      104.54      118.67     64.16 o 
 -11   1   8      428.00      463.34     77.26 o 
 -10   1   8      692.37      790.60     72.38 o 
  -9   1   8      121.73      117.90     45.16 o 
  -8   1   8      377.79      366.80     49.39 o 
  -7   1   8     1299.47     1285.28     89.07 o 
  -6   1   8      926.59      911.63     59.82 o 
  -5   1   8     1165.41     1134.97     73.32 o 
  -4   1   8      221.85      247.63     69.19 o 
  -3   1   8     1035.63     1041.96     51.54 o 
  -2   1   8     1561.37     1608.29     68.67 o 
  -1   1   8     3323.99     3453.38    128.58 o 
   0   1   8      440.56      436.37     36.68 o 
   1   1   8     3362.06     3325.48    162.43 o 
   2   1   8     1769.03     1771.83     87.55 o 
   3   1   8     1305.11     1312.67     56.81 o 
   4   1   8      426.51      446.59     30.01 o 
   5   1   8     1135.18     1140.93     57.82 o 
   6   1   8      761.51      785.70     46.38 o 
   7   1   8     1378.03     1417.75     82.51 o 
   8   1   8      341.02      405.24     49.99 o 
   9   1   8      174.20      132.03     36.44 o 
  10   1   8      580.70      694.14     61.88 o 
  11   1   8      501.76      518.20    116.55 o 
  12   1   8      260.71       71.39     77.22 o 
  13   1   8      155.20      188.40     94.05 o 
  14   1   8      116.68      190.03     94.06 o 
 -14   2   8      160.64      207.06    109.18 o 
 -13   2   8      259.63      298.27     67.86 o 
 -12   2   8      119.66       85.48     58.61 o 
 -11   2   8       67.37       88.66     53.01 o 
 -10   2   8      623.60      566.74     65.81 o 
  -9   2   8      171.10      147.78     46.41 o 
  -8   2   8      680.50      650.85     61.01 o 
  -7   2   8      438.99      469.31    102.23 o 
  -6   2   8      511.63      628.09     59.52 o 
  -5   2   8     1987.18     2028.80    104.78 o 
  -4   2   8      654.66      694.75     65.34 o 
  -3   2   8     2737.99     2855.15    136.65 o 
  -2   2   8     1107.59     1106.27     43.10 o 
  -1   2   8     2715.15     2638.76    134.74 o 
   0   2   8     4981.81     4743.79    221.38 o 
   1   2   8     2393.04     2338.43    107.59 o 
   2   2   8      940.33      888.87    103.80 o 
   3   2   8     2568.37     2516.83    138.59 o 
   4   2   8      684.20      694.44     41.53 o 
   5   2   8     2219.03     2139.60     90.47 o 
   6   2   8      386.58      365.66     46.93 o 
   7   2   8      297.98      262.45     60.12 o 
   8   2   8      835.39      869.22     89.92 o 
   9   2   8       94.02      124.28     47.56 o 
  10   2   8      782.12      758.41     57.90 o 
  11   2   8      101.95      126.66     43.62 o 
  12   2   8       81.08       72.04     84.29 o 
  13   2   8      223.19      364.17    105.20 o 
  14   2   8      134.36       99.05    102.74 o 
 -14   3   8       52.80       -2.73     65.70 o 
 -13   3   8       31.33       86.23     62.65 o 
 -12   3   8      431.81      421.37     81.81 o 
 -11   3   8      356.85      384.38     61.70 o 
 -10   3   8     1307.71     1384.28     99.01 o 
  -9   3   8      511.95      567.00     61.05 o 
  -8   3   8     1298.88     1213.55     80.77 o 
  -7   3   8     5207.51     5128.17    256.13 o 
  -6   3   8     4251.75     4172.16    210.49 o 
  -5   3   8     2769.25     2629.94    135.16 o 
  -4   3   8      975.81      936.87     89.10 o 
  -3   3   8     1529.86     1556.14     70.91 o 
  -2   3   8      392.39      397.64     29.02 o 
  -1   3   8     1441.72     1469.58     86.20 o 
   0   3   8     2886.61     3097.06    146.53 o 
   1   3   8     1771.86     1772.43     83.02 o 
   2   3   8      270.15      299.62     47.33 o 
   3   3   8     1472.39     1464.13     74.25 o 
   4   3   8     1066.57     1050.97     53.98 o 
   5   3   8     2722.65     2758.92    191.82 o 
   6   3   8     4600.31     4494.52    235.02 o 
   7   3   8     5261.69     5029.01    250.65 o 
   8   3   8      969.47     1027.46     79.48 o 
   9   3   8      712.40      826.18     67.60 o 
  10   3   8     1321.04     1469.20     94.18 o 
  11   3   8      373.96      300.25     64.69 o 
  12   3   8      510.71      500.50     70.65 o 
  13   3   8       59.18       67.27     95.87 o 
  14   3   8       65.73       18.46     90.25 o 
 -14   4   8       81.73       16.37     66.74 o 
 -13   4   8       62.61      -34.68     74.70 o 
 -12   4   8       84.64       39.92     57.64 o 
 -11   4   8      133.01      165.22     54.41 o 
 -10   4   8      954.88      865.62     77.39 o 
  -9   4   8     1289.13     1260.67     91.60 o 
  -8   4   8     1101.06     1018.22     74.84 o 
  -7   4   8     1606.99     1675.92    103.02 o 
  -6   4   8     3172.69     3089.67    160.17 o 
  -5   4   8     1465.91     1400.36     86.51 o 
  -4   4   8     1733.67     1748.05    140.25 o 
  -3   4   8      968.47      927.29     48.89 o 
  -2   4   8     1669.53     1633.79     70.69 o 
  -1   4   8       94.94      128.00     41.32 o 
   0   4   8      968.23      954.53     57.45 o 
   1   4   8      100.48      123.16     24.82 o 
   2   4   8     1695.78     1665.04     86.79 o 
   3   4   8      975.35      999.32     53.72 o 
   4   4   8     2184.55     2133.74    108.02 o 
   5   4   8     1962.51     1861.46    142.34 o 
   6   4   8     3609.32     3549.63    176.86 o 
   7   4   8     2287.96     2235.60    118.20 o 
   8   4   8     1350.76     1435.50     93.88 o 
   9   4   8     1520.80     1529.21     98.23 o 
  10   4   8     1029.55     1080.81     95.91 o 
  11   4   8      143.42      108.89     87.81 o 
  12   4   8      135.22      174.01     65.97 o 
  13   4   8       94.48      116.97     69.78 o 
  14   4   8       64.09       52.59     94.64 o 
 -13   5   8       86.77       84.51     64.50 o 
 -12   5   8      117.78      135.78     61.81 o 
 -11   5   8      354.88      426.61     63.11 o 
 -10   5   8      475.67      399.04     68.94 o 
  -9   5   8     1673.46     1641.53    104.43 o 
  -8   5   8     1941.46     2044.86    112.64 o 
  -7   5   8      939.19     1003.77     70.15 o 
  -6   5   8      797.43      772.66     59.81 o 
  -5   5   8     2601.40     2575.70    136.99 o 
  -4   5   8     1705.09     1631.40     74.80 o 
  -3   5   8     1573.86     1609.12     74.21 o 
  -2   5   8     2226.47     1955.54    111.15 o 
  -1   5   8      958.74      992.71     93.00 o 
   0   5   8     3931.21     4252.36    285.13 o 
   1   5   8      888.00      963.76     56.69 o 
   2   5   8     2108.17     2129.68    142.65 o 
   3   5   8     1395.27     1454.59    122.18 o 
   4   5   8     1851.43     1908.43    155.72 o 
   5   5   8     2888.79     3095.77    214.41 o 
   6   5   8      664.41      500.72     80.34 o 
   7   5   8      753.43      830.16     68.78 o 
   8   5   8     1789.43     1754.71    112.17 o 
   9   5   8     1306.95     1254.57     95.00 o 
  10   5   8      435.95      377.94     60.83 o 
  11   5   8      297.80      338.33     91.19 o 
  12   5   8      115.28       29.40     65.32 o 
  13   5   8       59.92      -27.77     68.72 o 
 -13   6   8      106.85      196.26    105.86 o 
 -12   6   8       74.39       94.80    109.13 o 
 -11   6   8      293.59      254.61    101.97 o 
 -10   6   8      265.76      187.98     57.52 o 
  -9   6   8      155.12      172.23     51.85 o 
  -8   6   8      541.15      588.15    189.08 o 
  -7   6   8      981.78      963.97     69.67 o 
  -6   6   8      526.07      428.68     57.29 o 
  -5   6   8     1774.24     1694.00     95.12 o 
  -4   6   8     1367.45     1391.03     68.04 o 
  -3   6   8     1590.64     1727.83     97.00 o 
  -2   6   8     1104.56     1031.07     79.13 o 
  -1   6   8     1282.80     1266.07    106.18 o 
   0   6   8     3184.10     3073.74    217.76 o 
   1   6   8     1187.14     1143.32    116.01 o 
   2   6   8     1012.46     1069.85     66.39 o 
   3   6   8     1817.90     1710.76    151.25 o 
   4   6   8     1340.20     1448.71    127.99 o 
   5   6   8     1944.11     1910.74    155.78 o 
   6   6   8      494.00      343.26     79.17 o 
   7   6   8     1352.55     1392.04    133.42 o 
   8   6   8      778.29      804.13     72.39 o 
   9   6   8      242.13      291.63     57.74 o 
  10   6   8      372.91      701.33    104.59 o 
  11   6   8      424.79      472.13    104.06 o 
  12   6   8       69.16       70.24     99.19 o 
  13   6   8       94.81      115.24     71.00 o 
 -13   7   8      150.71      280.46    111.10 o 
 -12   7   8      191.32      269.73    105.24 o 
 -11   7   8      184.56      172.03     84.41 o 
 -10   7   8      270.41      286.03     83.74 o 
  -9   7   8      329.88      286.53     82.99 o 
  -8   7   8      294.78      179.35     78.47 o 
  -7   7   8      315.13      267.53     75.45 o 
  -6   7   8      725.15      753.93     89.45 o 
  -5   7   8     1107.68     1081.62     77.40 o 
  -4   7   8     1293.86     1395.87    141.68 o 
  -3   7   8      463.56      490.83     53.54 o 
  -2   7   8      196.44      169.98     38.37 o 
  -1   7   8       71.53       76.94     54.93 o 
   0   7   8      178.37      120.03     56.95 o 
   1   7   8       79.12      117.35     56.85 o 
   2   7   8      278.70      278.84     62.72 o 
   3   7   8      550.86      538.18     81.45 o 
   4   7   8     1168.02     1151.90    114.02 o 
   5   7   8      874.27      798.30    103.39 o 
   6   7   8      827.74      954.99    107.33 o 
   7   7   8      473.55      430.80     86.06 o 
   8   7   8      213.67      226.52     82.98 o 
   9   7   8      246.58      238.66     57.62 o 
  10   7   8      342.31      288.78     97.26 o 
  11   7   8      176.38       76.62    101.23 o 
  12   7   8      234.26      280.93    106.54 o 
  13   7   8      120.69      157.43     75.48 o 
 -12   8   8      114.20      144.38     99.34 o 
 -11   8   8       79.71       30.80     86.05 o 
 -10   8   8      192.35      191.66     80.40 o 
  -9   8   8       23.43      -32.59     68.75 o 
  -8   8   8      288.34      190.95     81.32 o 
  -7   8   8      435.83      546.58     84.59 o 
  -6   8   8      256.96      355.37     78.34 o 
  -5   8   8      689.41      719.32     61.71 o 
  -4   8   8     1504.46     1428.02    165.77 o 
  -3   8   8     1698.72     1740.09    102.46 o 
  -2   8   8     1872.03     1791.09    111.95 o 
  -1   8   8      969.06      857.84     98.12 o 
   0   8   8     3143.29     3085.67    218.35 o 
   1   8   8     1244.57     1391.16    127.12 o 
   2   8   8     1604.42     1592.54    131.31 o 
   3   8   8     1265.83     1343.53    123.82 o 
   4   8   8     1326.95     1295.45    135.56 o 
   5   8   8      568.43      456.63     80.21 o 
   6   8   8      219.59      174.77     66.37 o 
   7   8   8      403.69      478.11     92.38 o 
   8   8   8      363.36      300.73     86.93 o 
   9   8   8       37.19       20.01     80.18 o 
  10   8   8      161.37      114.75     94.35 o 
  11   8   8       97.42       63.81     97.11 o 
  12   8   8       78.31      113.54    102.23 o 
 -12   9   8      287.91      287.70    113.48 o 
 -11   9   8      526.08      457.55    106.05 o 
 -10   9   8       87.22      -48.10     89.47 o 
  -9   9   8      282.10      353.50     98.39 o 
  -8   9   8      325.80      338.39     91.09 o 
  -7   9   8       64.57       51.86     71.48 o 
  -6   9   8      621.09      567.40     95.46 o 
  -5   9   8      526.92      511.51     96.68 o 
  -4   9   8      266.38      307.03    143.86 o 
  -3   9   8      446.34      408.06     55.57 o 
  -2   9   8     1072.34     1032.91     79.27 o 
  -1   9   8      243.54      341.12     73.75 o 
   0   9   8      384.08      410.59     77.43 o 
   1   9   8      343.82      337.67     75.75 o 
   2   9   8      821.53      735.43     88.01 o 
   3   9   8      576.71      408.57     84.47 o 
   4   9   8      318.42      320.37     77.81 o 
   5   9   8      649.84      743.19     93.93 o 
   6   9   8      765.05      718.09    103.87 o 
   7   9   8       50.86      -71.53     70.42 o 
   8   9   8      331.29      253.63     92.57 o 
   9   9   8      205.23       97.66     87.70 o 
  10   9   8       65.03      -79.99     88.11 o 
  11   9   8      546.13      708.89    132.68 o 
  12   9   8      425.61      454.12    127.27 o 
 -11  10   8      221.60       96.29     96.71 o 
 -10  10   8      185.13      310.69    106.09 o 
  -9  10   8      381.67      457.28    108.14 o 
  -8  10   8      137.15      144.98     79.84 o 
  -7  10   8      216.48      139.01     80.14 o 
  -6  10   8      336.75      347.00     81.11 o 
  -5  10   8      234.75      342.74     54.56 o 
  -4  10   8      630.90      625.26     67.28 o 
  -3  10   8      377.51      405.96     55.58 o 
  -2  10   8     1555.29     1550.62    103.34 o 
  -1  10   8      823.96      847.20    101.57 o 
   0  10   8     1104.34     1042.81    115.05 o 
   1  10   8     1084.97     1139.17    120.53 o 
   2  10   8     1619.78     1498.56    140.96 o 
   3  10   8      523.93      396.96     87.35 o 
   4  10   8      470.44      498.18     89.16 o 
   5  10   8      195.22      391.10     85.16 o 
   6  10   8      273.53      264.18     83.85 o 
   7  10   8      305.55      189.16     88.98 o 
   8  10   8      166.28       56.25     84.73 o 
   9  10   8      359.02      302.22    101.07 o 
  10  10   8      127.71      262.21    103.48 o 
  11  10   8      243.88      340.46    115.11 o 
 -11  11   8      208.62      102.87     99.35 o 
 -10  11   8      451.72      360.28    116.45 o 
  -9  11   8      293.29      270.96    103.53 o 
  -8  11   8      351.04      524.74    106.34 o 
  -7  11   8      385.01      357.31     90.08 o 
  -6  11   8      229.10      310.11     61.37 o 
  -5  11   8      426.87      523.23     66.72 o 
  -4  11   8      673.04      657.04     71.32 o 
  -3  11   8      966.31      861.52    111.62 o 
  -2  11   8      228.37      192.98     53.08 o 
  -1  11   8      447.40      573.10     88.95 o 
   0  11   8       15.99      -82.17     63.85 o 
   1  11   8      596.45      481.35     86.59 o 
   2  11   8      364.85      408.44     88.42 o 
   3  11   8     1228.84     1164.14    133.26 o 
   4  11   8      567.90      491.63     96.40 o 
   5  11   8      418.87      313.09     87.77 o 
   6  11   8      293.64      346.77     91.45 o 
   7  11   8      322.79      398.88     95.98 o 
   8  11   8      424.58      435.32    105.03 o 
   9  11   8      397.57      279.12    102.56 o 
  10  11   8      348.48      298.07    108.20 o 
  11  11   8      235.27      359.68    118.60 o 
 -10  12   8      104.47       44.59    105.35 o 
  -9  12   8      200.70      205.95     98.49 o 
  -8  12   8      217.82      196.78     91.89 o 
  -7  12   8      157.17      176.21     83.80 o 
  -6  12   8       73.16       62.92     56.59 o 
  -5  12   8       73.77       53.65     54.05 o 
  -4  12   8      193.00      149.58     60.01 o 
  -3  12   8      546.06      517.14    116.23 o 
  -2  12   8      451.39      520.12     83.63 o 
  -1  12   8      391.81      360.16     84.26 o 
   0  12   8       32.76      133.99     75.59 o 
   1  12   8      401.03      399.97     90.68 o 
   2  12   8      453.13      515.71     97.53 o 
   3  12   8      684.43      800.45    112.21 o 
   4  12   8      145.30      103.06     84.53 o 
   5  12   8       76.77       55.71     79.25 o 
   6  12   8       82.40      175.83     80.38 o 
   7  12   8      209.24      255.38     95.10 o 
   8  12   8      353.75      253.45     99.98 o 
   9  12   8      266.60      287.45    106.96 o 
  10  12   8      169.56       -2.07     98.89 o 
  -9  13   8      234.75      213.61    110.65 o 
  -8  13   8      415.42      489.09    109.23 o 
  -7  13   8      610.53      552.43    111.03 o 
  -6  13   8      295.47      280.46     66.34 o 
  -5  13   8      242.42      185.14     62.35 o 
  -4  13   8      394.94      402.29     68.32 o 
  -3  13   8      592.04      650.29     79.05 o 
  -2  13   8      245.53      276.53     62.20 o 
  -1  13   8      118.01      144.45     77.93 o 
   0  13   8      144.54       69.60     78.87 o 
   1  13   8       62.18       57.18     81.14 o 
   2  13   8      285.25      218.48     91.88 o 
   3  13   8      467.91      402.83     98.80 o 
   4  13   8      327.55      468.13    104.67 o 
   5  13   8      293.97      246.29     89.56 o 
   6  13   8      364.31      464.68    103.42 o 
   7  13   8      649.08      561.96    114.65 o 
   8  13   8      362.88      362.93    108.03 o 
   9  13   8      209.53      171.46    101.38 o 
  -8  14   8      157.88      153.37     96.85 o 
  -7  14   8      186.78      145.37    101.25 o 
  -6  14   8      415.92      418.44     76.17 o 
  -5  14   8      338.24      433.67    120.09 o 
  -4  14   8      142.92      129.97     64.51 o 
  -3  14   8      677.31      753.44     80.16 o 
  -2  14   8      494.22      444.57     72.89 o 
  -1  14   8      156.76      251.54     66.95 o 
   0  14   8      244.53      178.95     88.40 o 
   1  14   8      232.45      254.11     97.07 o 
   2  14   8      362.93      370.35    106.32 o 
   3  14   8      661.58      628.74    117.54 o 
   4  14   8      135.71      283.79    102.27 o 
   5  14   8      364.59      180.61    103.09 o 
   6  14   8      566.66      547.78    116.33 o 
   7  14   8      113.74      135.70     93.70 o 
   8  14   8      112.86       77.31     95.62 o 
  -6  15   8       65.74     -133.90     89.27 o 
  -5  15   8      334.93      526.87     77.79 o 
  -4  15   8      219.24      193.31     68.47 o 
  -3  15   8      109.47      126.77     67.29 o 
  -2  15   8      140.76      189.82     68.44 o 
  -1  15   8       32.41       -8.70     62.54 o 
   0  15   8        6.13       12.28     86.38 o 
   1  15   8       18.65       37.64     90.12 o 
   2  15   8      164.12       50.92     94.22 o 
   3  15   8      105.71      100.92     94.86 o 
   4  15   8      276.73      281.46    106.02 o 
   5  15   8      252.29      297.14    108.68 o 
   6  15   8       30.04       43.45    103.49 o 
  -4  16   8      121.22      164.78     73.33 o 
  -3  16   8      242.53      222.07     70.93 o 
  -2  16   8      142.16      236.42     73.87 o 
  -1  16   8      182.60      174.51     71.63 o 
   0  16   8      391.36      605.44     88.55 o 
   1  16   8      215.53      394.73    113.31 o 
   2  16   8      181.73      184.23    101.48 o 
   3  16   8      202.93      131.45     99.55 o 
   4  16   8      110.04      187.96    107.87 o 
  -3 -16   9      427.72      475.36    106.07 o 
  -2 -16   9       88.41       87.13     85.51 o 
  -1 -16   9      193.00       93.92     91.37 o 
   0 -16   9      151.47      250.40     90.95 o 
   1 -16   9      143.33       36.06     60.51 o 
   2 -16   9       58.22       -3.03     97.17 o 
   3 -16   9      353.06      227.72     68.79 o 
  -5 -15   9      143.38      -10.80     60.61 o 
  -4 -15   9      152.55      215.48     85.86 o 
  -3 -15   9      279.86      331.83     90.45 o 
  -2 -15   9      187.61       58.64     85.87 o 
  -1 -15   9      404.64      430.05     97.56 o 
   0 -15   9      197.01      223.81     61.32 o 
   1 -15   9      290.84      223.74     62.47 o 
   2 -15   9      166.54      272.47     69.86 o 
   3 -15   9      228.08      276.22     68.59 o 
   4 -15   9      203.53      253.85     71.76 o 
   5 -15   9      175.98      194.95     72.24 o 
  -7 -14   9      250.16      293.86     75.91 o 
  -6 -14   9      234.64      319.36     80.11 o 
  -5 -14   9       11.26       17.48     56.93 o 
  -4 -14   9      190.42      149.54     65.60 o 
  -3 -14   9      167.46       19.16     74.16 o 
  -2 -14   9      338.53      352.11     90.60 o 
  -1 -14   9      113.71       74.69     54.70 o 
   0 -14   9       43.86        7.04     56.68 o 
   1 -14   9      152.59       62.42     60.76 o 
   2 -14   9      377.96      532.45     74.66 o 
   3 -14   9      216.44      332.23     71.06 o 
   4 -14   9      149.63      135.78     64.33 o 
   5 -14   9       27.31      -90.20     60.13 o 
   6 -14   9      315.29      304.16     72.28 o 
   7 -14   9      252.32      242.35     74.61 o 
  -8 -13   9      118.79       29.54     63.55 o 
  -7 -13   9      190.24      234.18     66.24 o 
  -6 -13   9      412.77      395.67    107.68 o 
  -5 -13   9      165.74      199.72     60.97 o 
  -4 -13   9      242.11      437.26     65.95 o 
  -3 -13   9      724.97      632.72    100.59 o 
  -2 -13   9      799.16      789.93    106.48 o 
  -1 -13   9      953.35     1057.13    167.58 o 
   0 -13   9      406.06      471.81     84.81 o 
   1 -13   9     1184.55     1167.70     96.49 o 
   2 -13   9      679.31      728.67    131.14 o 
   3 -13   9      941.49     1086.83     93.42 o 
   4 -13   9      288.24      205.52     60.58 o 
   5 -13   9      170.91      101.33     58.78 o 
   6 -13   9      275.57      281.41     66.43 o 
   7 -13   9      225.00      216.95     71.06 o 
   8 -13   9      197.84      307.66    116.04 o 
  -9 -12   9       42.54        9.87     56.97 o 
  -8 -12   9      147.98       97.21     58.88 o 
  -7 -12   9      232.04      260.88     61.74 o 
  -6 -12   9       25.86       -5.47     53.52 o 
  -5 -12   9      193.07      113.73     99.96 o 
  -4 -12   9      317.87      368.39     62.62 o 
  -3 -12   9      214.94      309.05     57.73 o 
  -2 -12   9      372.01      382.26     75.92 o 
  -1 -12   9      795.33      778.48     73.64 o 
   0 -12   9       96.21      138.53     55.51 o 
   1 -12   9      786.12      852.54     80.32 o 
   2 -12   9      423.96      385.77     99.97 o 
   3 -12   9      151.86      146.72     57.99 o 
   4 -12   9      429.41      497.68     73.03 o 
   5 -12   9      135.92      141.42    125.37 o 
   6 -12   9       28.14       13.34     59.04 o 
   7 -12   9      206.93       50.20     62.38 o 
   8 -12   9      105.06      -49.39     61.20 o 
   9 -12   9       37.75      -24.34    106.01 o 
 -10 -11   9       84.56      252.95     67.58 o 
  -9 -11   9       93.53       25.11     58.86 o 
  -8 -11   9       79.40       46.30     57.96 o 
  -7 -11   9      199.28      211.33     80.87 o 
  -6 -11   9      257.62      317.58     58.83 o 
  -5 -11   9      590.17      568.80     67.88 o 
  -4 -11   9      778.89      761.62     73.03 o 
  -3 -11   9      488.09      539.41     69.79 o 
  -2 -11   9      520.10      439.58     62.52 o 
  -1 -11   9      803.55      978.81     76.25 o 
   0 -11   9      987.97     1302.92    163.02 o 
   1 -11   9      765.46      841.54    124.28 o 
   2 -11   9      446.64      411.72     63.38 o 
   3 -11   9      497.42      497.57     67.70 o 
   4 -11   9      601.36      633.75     71.31 o 
   5 -11   9      913.06      894.30    191.73 o 
   6 -11   9      238.53       58.91     67.85 o 
   7 -11   9      146.62      117.10    105.80 o 
   8 -11   9       58.53      -30.19     62.34 o 
   9 -11   9       98.68       27.33    102.77 o 
  10 -11   9       89.41      138.40    109.14 o 
 -11 -10   9       11.23       28.07     66.54 o 
 -10 -10   9      121.72      126.00     62.47 o 
  -9 -10   9      221.09       70.36     58.23 o 
  -8 -10   9      595.12      635.78    153.91 o 
  -7 -10   9      692.38      558.24     79.36 o 
  -6 -10   9     1275.40     1220.16    176.00 o 
  -5 -10   9      590.54      509.87     60.77 o 
  -4 -10   9      250.86      300.60     51.48 o 
  -3 -10   9      961.92      893.79     58.59 o 
  -2 -10   9     1188.49     1220.66     73.46 o 
  -1 -10   9      543.54      619.53     63.27 o 
   0 -10   9       62.98       61.34     46.36 o 
   1 -10   9      512.79      501.30     64.15 o 
   2 -10   9      784.11      759.03     72.63 o 
   3 -10   9     1103.65     1067.68    163.95 o 
   4 -10   9      161.58      180.79     53.94 o 
   5 -10   9      683.50      563.62    112.84 o 
   6 -10   9     1170.25     1099.25     93.91 o 
   7 -10   9      676.63      651.08     77.29 o 
   8 -10   9      503.77      451.70     75.52 o 
   9 -10   9      253.75       41.13     99.34 o 
  10 -10   9      131.63      182.09    107.99 o 
  11 -10   9        3.01      186.42    110.63 o 
 -11  -9   9       31.83       44.01    105.25 o 
 -10  -9   9       15.73       82.54     79.17 o 
  -9  -9   9      333.82      413.21     76.16 o 
  -8  -9   9      247.50      301.41     58.99 o 
  -7  -9   9      314.38      387.65     73.01 o 
  -6  -9   9      214.68      238.38     52.08 o 
  -5  -9   9      560.16      469.76     88.08 o 
  -4  -9   9      477.50      512.90     56.44 o 
  -3  -9   9      867.82      930.45     56.67 o 
  -2  -9   9      356.28      354.73     53.42 o 
  -1  -9   9      686.90      701.35     63.45 o 
   0  -9   9       96.95      121.90     69.20 o 
   1  -9   9      826.25      918.79     75.94 o 
   2  -9   9      392.08      388.55     55.76 o 
   3  -9   9      921.26      928.89     77.85 o 
   4  -9   9      385.43      357.01     60.97 o 
   5  -9   9      494.57      468.87     64.89 o 
   6  -9   9      209.64      266.55     61.58 o 
   7  -9   9      340.75      300.78     65.27 o 
   8  -9   9      383.81      418.56     68.80 o 
   9  -9   9      310.20      385.67    100.61 o 
  10  -9   9       28.88       34.65     96.54 o 
  11  -9   9       38.45      149.43    103.64 o 
 -12  -8   9      122.33       68.48     64.49 o 
 -11  -8   9      385.40      364.10    122.85 o 
 -10  -8   9      334.92      297.64     66.26 o 
  -9  -8   9      969.67     1032.54     86.05 o 
  -8  -8   9      671.55      814.52    127.01 o 
  -7  -8   9      366.72      331.40     56.32 o 
  -6  -8   9     1204.98     1215.98     85.92 o 
  -5  -8   9     1183.66     1196.18    148.29 o 
  -4  -8   9      561.60      630.23    128.99 o 
  -3  -8   9     1246.69     1254.77     67.76 o 
  -2  -8   9      294.48      287.60     39.32 o 
   0  -8   9      281.06      292.07     49.47 o 
   1  -8   9     3002.03     2795.96    146.90 o 
   2  -8   9      315.79      266.25     52.88 o 
   3  -8   9     1744.20     1550.90    100.28 o 
   4  -8   9      465.95      574.54     93.16 o 
   5  -8   9     1344.59     1355.24     96.92 o 
   6  -8   9      930.14      946.44     78.11 o 
   7  -8   9      687.01      871.41     81.11 o 
   8  -8   9      826.69      858.73     85.96 o 
   9  -8   9     1037.66     1059.39    141.44 o 
  10  -8   9      352.02      452.93    109.58 o 
  11  -8   9      473.02      598.52    112.22 o 
  12  -8   9      106.15      146.83    103.58 o 
 -12  -7   9      455.67      544.56     80.75 o 
 -11  -7   9      699.49      688.83     77.96 o 
 -10  -7   9     1069.79     1030.54     89.87 o 
  -9  -7   9       62.22      -34.28     48.22 o 
  -8  -7   9       25.28       53.13     45.20 o 
  -7  -7   9      536.03      502.15     60.01 o 
  -6  -7   9      142.03      216.60     54.47 o 
  -5  -7   9      567.00      670.18     60.78 o 
  -4  -7   9      624.83      697.68     47.34 o 
  -3  -7   9     2063.50     2041.59     90.40 o 
  -2  -7   9     1863.89     1776.09     83.42 o 
  -1  -7   9      539.75      548.76     52.45 o 
   0  -7   9     1205.38     1224.58     81.16 o 
   1  -7   9      688.72      608.84     61.22 o 
   2  -7   9     2201.25     2080.40    117.32 o 
   3  -7   9     2282.63     2263.59    126.34 o 
   4  -7   9      465.52      454.35     56.35 o 
   5  -7   9      388.89      311.03     62.17 o 
   6  -7   9      109.68      115.74     57.59 o 
   7  -7   9      363.39      323.23     40.48 o 
   8  -7   9        9.98      -18.56     38.50 o 
   9  -7   9      107.25      151.22     54.63 o 
  10  -7   9     1144.30     1022.29    264.66 o 
  11  -7   9      765.38      878.51    129.33 o 
  12  -7   9      539.03      573.79    120.36 o 
 -13  -6   9       59.99       32.91    122.34 o 
 -12  -6   9      434.94      420.30     72.61 o 
 -11  -6   9      375.04      474.82     69.71 o 
 -10  -6   9      161.44       86.72     66.37 o 
  -9  -6   9      331.83      374.69     97.33 o 
  -8  -6   9      467.90      463.82     58.37 o 
  -7  -6   9      997.61      949.45     72.81 o 
  -6  -6   9      892.09      731.15     70.05 o 
  -5  -6   9      498.13      488.95     51.27 o 
  -4  -6   9      707.52      662.84     46.82 o 
  -3  -6   9     1516.28     1471.12     71.58 o 
  -2  -6   9      554.25      524.09     42.16 o 
  -1  -6   9      493.46      469.56     40.12 o 
   0  -6   9        6.23      -14.93     35.95 o 
   1  -6   9      694.86      746.23     61.08 o 
   2  -6   9      655.92      756.65     58.85 o 
   3  -6   9     1172.84     1204.04     60.14 o 
   4  -6   9     1134.22     1197.84     60.81 o 
   5  -6   9      623.78      695.68     48.06 o 
   6  -6   9     1328.73     1415.64     70.46 o 
   7  -6   9     1148.97     1223.68     70.16 o 
   8  -6   9      427.79      451.46    106.87 o 
   9  -6   9      154.06       38.56     56.11 o 
  10  -6   9      115.27      111.28     58.96 o 
  11  -6   9      350.19      447.47    207.89 o 
  12  -6   9      679.06      709.71     93.33 o 
  13  -6   9       64.36       28.32     68.69 o 
 -13  -5   9      288.01      254.01    104.35 o 
 -12  -5   9      190.44      204.66    109.93 o 
 -11  -5   9      122.35      146.78     62.41 o 
 -10  -5   9      163.71      184.82     55.68 o 
  -9  -5   9      217.96      189.45     53.79 o 
  -8  -5   9      615.77      575.87     63.27 o 
  -7  -5   9      686.94      781.11     74.98 o 
  -6  -5   9     1537.72     1527.82     94.36 o 
  -5  -5   9      903.15      985.17     53.52 o 
  -4  -5   9     1551.46     1607.83     67.17 o 
  -3  -5   9     1128.23     1117.19     56.84 o 
  -2  -5   9     3098.92     3071.02    126.70 o 
  -1  -5   9     2958.80     2758.13    114.90 o 
   0  -5   9     7260.32     7012.00    325.90 o 
   1  -5   9     2933.23     2814.14    137.59 o 
   2  -5   9     2240.60     2139.41    126.24 o 
   3  -5   9      943.03      963.40     50.90 o 
   4  -5   9     1095.20     1094.57     59.71 o 
   5  -5   9     1033.84     1061.59     59.08 o 
   6  -5   9     1531.63     1412.32     72.96 o 
   7  -5   9      718.13      689.62     51.82 o 
   8  -5   9      717.02      747.79     72.09 o 
   9  -5   9      208.62      146.39     55.67 o 
  10  -5   9      192.39      126.37     57.86 o 
  11  -5   9      113.80      191.41     73.55 o 
  12  -5   9      221.84      330.03     72.25 o 
  13  -5   9      314.06      495.41     76.42 o 
 -13  -4   9      102.68       72.78     65.62 o 
 -12  -4   9      243.25      281.00    118.25 o 
 -11  -4   9       34.39       53.42     57.78 o 
 -10  -4   9      857.55      732.63    100.18 o 
  -9  -4   9      194.62      111.69    136.06 o 
  -8  -4   9       77.94       95.05     45.36 o 
  -7  -4   9     2260.94     2134.81    118.99 o 
  -6  -4   9      834.79      927.40     91.25 o 
  -5  -4   9      157.35      192.22     39.29 o 
  -4  -4   9      399.16      399.30     35.73 o 
  -3  -4   9      727.77      674.13     70.12 o 
  -2  -4   9     2041.92     2131.69    106.99 o 
  -1  -4   9       31.37       70.40     33.11 o 
   0  -4   9      732.43      758.69     55.53 o 
   1  -4   9       36.81       32.27     32.01 o 
   2  -4   9     1973.90     1971.30     81.87 o 
   3  -4   9     1012.76     1008.03     56.60 o 
   4  -4   9      454.08      459.15     37.72 o 
   5  -4   9      196.06      155.88     32.55 o 
   6  -4   9      958.88     1036.14     59.07 o 
   7  -4   9     2378.87     2337.46    105.42 o 
   8  -4   9      101.30       79.56     37.86 o 
   9  -4   9      150.33       95.84     52.65 o 
  10  -4   9      720.52      745.42     76.00 o 
  11  -4   9       20.48      119.26    127.63 o 
  12  -4   9      274.74      260.28     65.77 o 
  13  -4   9      124.93      118.36    151.27 o 
 -14  -3   9      115.08      194.07     72.21 o 
 -13  -3   9       26.37       67.11     66.01 o 
 -12  -3   9      191.28      162.64     64.25 o 
 -11  -3   9      220.90      195.29     77.49 o 
 -10  -3   9     1611.50     1565.27    106.89 o 
  -9  -3   9      517.29      388.22     80.69 o 
  -8  -3   9     1206.50     1239.78     89.41 o 
  -7  -3   9     1083.61     1090.01     77.07 o 
  -6  -3   9      247.43      230.29     26.83 o 
  -5  -3   9      234.61      187.87     25.03 o 
  -4  -3   9     2156.54     2185.37     77.61 o 
  -3  -3   9     7817.67     7528.21    251.10 o 
  -2  -3   9     3111.03     3120.10    156.45 o 
  -1  -3   9     4842.62     4993.43    170.12 o 
   0  -3   9     1524.98     1478.87     63.59 o 
   1  -3   9     5903.42     5831.73    261.34 o 
   2  -3   9     3723.72     3583.27    173.07 o 
   3  -3   9     7639.79     7826.40    287.88 o 
   4  -3   9     1493.17     1511.50     94.53 o 
   5  -3   9      288.12      288.32     25.84 o 
   6  -3   9      380.93      426.16     40.67 o 
   7  -3   9      931.35      909.15     56.86 o 
   8  -3   9     1463.32     1413.92     75.86 o 
   9  -3   9      786.19      662.11     70.24 o 
  10  -3   9     1597.67     1693.46    112.80 o 
  11  -3   9      347.90      298.45     82.01 o 
  12  -3   9      199.64      229.39     67.79 o 
  13  -3   9       38.15      -53.64    118.50 o 
  14  -3   9      104.78      241.16    100.83 o 
 -14  -2   9       74.43       17.83     67.63 o 
 -13  -2   9       91.84       78.39     65.34 o 
 -12  -2   9      178.44       83.13     59.42 o 
 -11  -2   9      466.11      479.78     68.23 o 
 -10  -2   9      582.51      518.86    127.58 o 
  -9  -2   9      603.19      619.46     61.48 o 
  -8  -2   9      523.84      515.54     45.69 o 
  -7  -2   9      403.34      501.14     53.84 o 
  -6  -2   9      293.75      330.16     35.00 o 
  -5  -2   9     1674.22     1673.78     84.97 o 
  -4  -2   9     2965.78     2948.05    102.15 o 
  -3  -2   9     1030.28     1095.91    139.98 o 
  -2  -2   9     1008.25     1123.77     47.89 o 
  -1  -2   9     4402.62     4672.84    154.33 o 
   0  -2   9     1172.70     1161.65     70.35 o 
   1  -2   9     3721.79     3978.31    192.17 o 
   2  -2   9     1512.89     1525.51     63.94 o 
   3  -2   9     1403.64     1398.57     64.24 o 
   4  -2   9     3149.06     2984.79    122.11 o 
   5  -2   9     1571.92     1523.11     70.70 o 
   6  -2   9      201.03      188.90     27.15 o 
   7  -2   9      250.92      376.49     63.98 o 
   8  -2   9      555.55      658.78    143.53 o 
   9  -2   9      343.96      361.54     59.22 o 
  10  -2   9      724.44      848.23     78.53 o 
  11  -2   9      371.24      395.00     65.53 o 
  12  -2   9      273.27      342.58     72.77 o 
  13  -2   9       69.46       36.31     64.02 o 
  14  -2   9       82.16      178.37    103.49 o 
 -14  -1   9      225.11      162.43     72.12 o 
 -13  -1   9      142.55      159.08     67.13 o 
 -12  -1   9       54.26       22.42     59.47 o 
 -11  -1   9      111.29       76.41     55.71 o 
 -10  -1   9      206.29      210.61     44.45 o 
  -9  -1   9      465.97      519.29     53.55 o 
  -8  -1   9      566.43      486.63     45.73 o 
  -7  -1   9      300.88      334.81     38.14 o 
  -6  -1   9      512.59      520.38     39.15 o 
  -5  -1   9      538.01      488.66     37.02 o 
  -4  -1   9     1544.58     1481.29     70.53 o 
  -3  -1   9      269.22      299.02     26.68 o 
  -2  -1   9      830.02      839.19     47.81 o 
  -1  -1   9     9377.23     9793.51    310.67 o 
   0  -1   9      669.61      624.61     46.94 o 
   1  -1   9     8299.74     8730.24    326.33 o 
   2  -1   9     1131.52     1219.34     57.29 o 
   3  -1   9      242.39      254.34     27.24 o 
   4  -1   9     1754.02     1663.46     72.07 o 
   5  -1   9      724.47      747.93     44.14 o 
   6  -1   9      413.98      463.78     37.36 o 
   7  -1   9      215.04      268.14     40.67 o 
   8  -1   9      707.29      736.77     60.36 o 
   9  -1   9      412.58      396.47     64.55 o 
  10  -1   9      207.33      291.02     57.65 o 
  11  -1   9      124.79      174.83     58.15 o 
  12  -1   9       73.03       76.73     61.50 o 
  13  -1   9      154.73      141.75     97.13 o 
  14  -1   9      216.63      332.53    114.32 o 
 -14   0   9       77.26     -100.14     95.93 o 
 -13   0   9      305.04      394.94    106.78 o 
 -12   0   9      226.95      123.64     94.26 o 
 -11   0   9      102.67       41.59     55.03 o 
 -10   0   9     1080.75     1049.97     91.79 o 
  -9   0   9      536.12      540.30     61.73 o 
  -8   0   9     1526.04     1619.97    101.23 o 
  -7   0   9     2709.18     2777.08    146.91 o 
  -6   0   9     4841.88     4978.70    194.81 o 
  -5   0   9     1797.98     1781.58     80.36 o 
  -4   0   9      251.94      222.98     29.31 o 
  -3   0   9     3523.81     3618.11    169.96 o 
  -2   0   9     1484.71     1524.11     65.77 o 
   0   0   9      463.71      534.79     91.90 o 
   1   0   9     2002.62     1960.22     98.25 o 
   2   0   9     1505.61     1472.72     87.53 o 
   3   0   9     2734.66     2474.88    164.80 o 
   4   0   9      328.29      352.20     37.40 o 
   5   0   9     2077.02     1990.58     84.79 o 
   6   0   9     5206.46     5343.31    203.35 o 
   7   0   9     2710.88     2805.03    116.31 o 
   8   0   9     1567.23     1700.41    129.03 o 
   9   0   9      489.68      538.01     54.55 o 
  10   0   9     1244.92     1202.87     92.09 o 
  11   0   9       88.83       34.54     51.13 o 
  12   0   9      215.67      254.47     66.58 o 
  13   0   9      302.92      325.82    103.04 o 
  14   0   9      113.94       23.62     98.89 o 
 -14   1   9      223.51      125.92    100.81 o 
 -13   1   9      129.01       69.39     89.00 o 
 -12   1   9       53.02      143.03     62.45 o 
 -11   1   9      110.01       50.90     52.68 o 
 -10   1   9      233.04      260.89     54.12 o 
  -9   1   9      480.74      427.34     57.66 o 
  -8   1   9      517.94      476.98     53.67 o 
  -7   1   9      253.03      290.32     43.78 o 
  -6   1   9      431.90      459.29     45.53 o 
  -5   1   9      493.05      480.45     43.84 o 
  -4   1   9     1742.16     1700.05     71.90 o 
  -3   1   9      256.14      296.40     26.61 o 
  -2   1   9      866.62      970.78     45.49 o 
  -1   1   9     9003.74     9307.20    434.19 o 
   0   1   9      668.63      628.90     72.81 o 
   1   1   9     8703.70     8976.93    397.40 o 
   2   1   9     1102.94     1158.55     65.95 o 
   3   1   9      252.27      255.78     26.55 o 
   4   1   9     1544.44     1581.90     71.42 o 
   5   1   9      787.40      746.05     43.63 o 
   6   1   9      492.38      527.59     56.42 o 
   7   1   9      252.91      304.90     68.68 o 
   8   1   9      762.63      722.62     64.69 o 
   9   1   9      440.45      443.35     55.58 o 
  10   1   9      174.16      153.60     54.48 o 
  11   1   9      109.91       65.97     97.31 o 
  12   1   9       79.41       67.34     62.06 o 
  13   1   9      162.78      232.48     99.94 o 
  14   1   9      221.97      298.79    112.45 o 
 -14   2   9       61.93     -102.74    100.91 o 
 -13   2   9       82.68      161.51     68.16 o 
 -12   2   9      209.71      173.32     75.54 o 
 -11   2   9      492.44      522.17    140.36 o 
 -10   2   9      559.03      581.62    116.72 o 
  -9   2   9      438.23      415.23     58.69 o 
  -8   2   9      399.91      506.38     82.68 o 
  -7   2   9      293.10      348.80     48.07 o 
  -6   2   9      182.94      204.01     37.35 o 
  -5   2   9     1706.88     1642.48     92.21 o 
  -4   2   9     2870.84     2896.60    146.30 o 
  -3   2   9     1010.10     1033.33     63.33 o 
  -2   2   9     1231.21     1260.26     48.08 o 
  -1   2   9     4223.67     4616.67    216.65 o 
   0   2   9     1165.58     1213.56     67.73 o 
   1   2   9     3914.52     4225.78    191.41 o 
   2   2   9     1236.19     1260.24     74.23 o 
   3   2   9     1490.55     1427.25     75.00 o 
   4   2   9     3314.43     3153.00    121.44 o 
   5   2   9     1524.24     1612.04     71.28 o 
   6   2   9      246.07      208.84     30.08 o 
   7   2   9      283.02      303.37     75.10 o 
   8   2   9      676.56      768.40     65.45 o 
   9   2   9      496.77      557.93     60.45 o 
  10   2   9      746.49      806.65    104.73 o 
  11   2   9      332.57      400.49     53.20 o 
  12   2   9      236.45      138.07     96.71 o 
  13   2   9       74.47      -50.63     81.61 o 
  14   2   9       93.82       32.40    102.87 o 
 -14   3   9      113.71      133.09     74.24 o 
 -13   3   9       28.82      -80.73     61.41 o 
 -12   3   9      199.79      162.55     78.43 o 
 -11   3   9      262.25      202.29    106.93 o 
 -10   3   9     1537.20     1610.38    107.74 o 
  -9   3   9      558.42      462.71     87.68 o 
  -8   3   9     1289.48     1374.84     97.91 o 
  -7   3   9     1101.37     1122.39     74.89 o 
  -6   3   9      291.30      240.47     38.00 o 
  -5   3   9      303.86      300.10     36.64 o 
  -4   3   9     1937.62     2014.13    110.24 o 
  -3   3   9     7860.76     7957.64    295.94 o 
  -2   3   9     3212.35     3362.67    130.92 o 
  -1   3   9     5320.54     5554.44    239.82 o 
   0   3   9     1404.87     1346.78     78.19 o 
   1   3   9     5415.59     5537.51    259.47 o 
   2   3   9     3656.85     3600.97    168.62 o 
   3   3   9     7649.20     7659.45    350.58 o 
   4   3   9     1697.70     1783.89     86.22 o 
   5   3   9      207.27      213.02     27.16 o 
   6   3   9      327.20      448.19     51.73 o 
   7   3   9      918.62      851.91     69.47 o 
   8   3   9     1342.99     1365.10     91.98 o 
   9   3   9      731.52      733.11     89.49 o 
  10   3   9     1723.36     1748.77    111.71 o 
  11   3   9      291.42      389.28     51.18 o 
  12   3   9      196.16      396.41    102.50 o 
  13   3   9       23.08       64.07     99.42 o 
  14   3   9      106.84       10.34     93.10 o 
 -13   4   9      101.56       48.75     60.42 o 
 -12   4   9      195.16      190.89     77.17 o 
 -11   4   9       14.47       21.65     52.55 o 
 -10   4   9      843.13      721.41     71.48 o 
  -9   4   9      190.57      197.49     49.96 o 
  -8   4   9       71.40        6.07     39.20 o 
  -7   4   9     2291.11     2219.08    138.36 o 
  -6   4   9      855.86     1014.55     66.38 o 
  -5   4   9      198.36      166.49     33.39 o 
  -4   4   9      351.30      326.78     34.15 o 
  -3   4   9      695.47      652.71     52.45 o 
  -2   4   9     2077.43     2014.47     86.97 o 
  -1   4   9       41.25       77.20     27.21 o 
   0   4   9      727.67      675.69     47.53 o 
   1   4   9       28.98       11.14     27.07 o 
   2   4   9     1932.91     1912.66     96.46 o 
   3   4   9     1068.34     1101.15     59.67 o 
   4   4   9      505.88      484.19     35.77 o 
   5   4   9      157.58      159.93     59.86 o 
   6   4   9      938.07     1022.17    123.12 o 
   7   4   9     2360.76     2400.70    132.72 o 
   8   4   9      107.20       53.30     48.02 o 
   9   4   9      166.79      167.79     58.39 o 
  10   4   9      719.84      682.37     74.42 o 
  11   4   9       48.76       -0.92     77.99 o 
  12   4   9      335.46      338.16     73.13 o 
  13   4   9      126.14       98.43    103.85 o 
 -13   5   9      310.20      324.29    104.05 o 
 -12   5   9      160.85      173.30     76.50 o 
 -11   5   9      113.00       68.01    106.21 o 
 -10   5   9      141.72       36.50    104.96 o 
  -9   5   9      294.08      196.45     49.04 o 
  -8   5   9      652.89      686.03     76.51 o 
  -7   5   9      720.86      713.48     86.95 o 
  -6   5   9     1730.18     1636.72     93.11 o 
  -5   5   9      910.18      902.26    103.13 o 
  -4   5   9     1195.36     1190.33     64.71 o 
  -3   5   9      945.87     1006.77     52.43 o 
  -2   5   9     2893.73     2806.78    154.40 o 
  -1   5   9     3134.06     2966.36    205.44 o 
   0   5   9     7325.64     7190.79    324.37 o 
   1   5   9     2758.59     2589.79    130.19 o 
   2   5   9     2531.52     2594.22    119.12 o 
   3   5   9      975.44      903.15     53.79 o 
   4   5   9     1423.25     1351.41    113.51 o 
   5   5   9     1044.70     1046.71    107.87 o 
   6   5   9     1393.01     1401.81    130.92 o 
   7   5   9      687.22      626.15     64.74 o 
   8   5   9      679.01      676.98     70.74 o 
   9   5   9      155.73      122.71     52.40 o 
  10   5   9      203.61      183.37     59.09 o 
  11   5   9       95.20      118.09     96.27 o 
  12   5   9      251.30      307.81    101.21 o 
  13   5   9      265.21      295.58     81.99 o 
 -13   6   9       48.01       29.49    100.83 o 
 -12   6   9      564.51      452.40    116.83 o 
 -11   6   9      297.70      313.66     92.96 o 
 -10   6   9      102.55      100.91     81.18 o 
  -9   6   9      220.97      130.61     81.60 o 
  -8   6   9      372.75      450.21     90.42 o 
  -7   6   9      926.78      968.88    108.84 o 
  -6   6   9     1046.88     1096.28    106.62 o 
  -5   6   9      484.58      466.56     73.78 o 
  -4   6   9      821.91      908.71     67.16 o 
  -3   6   9     1463.95     1480.52     94.03 o 
  -2   6   9      633.30      689.25     57.48 o 
  -1   6   9      527.82      515.29     69.37 o 
   0   6   9        5.11       38.27     51.96 o 
   1   6   9      654.63      653.95     49.13 o 
   2   6   9      591.26      573.47     42.82 o 
   3   6   9     1275.75     1361.24    119.38 o 
   4   6   9      918.06      965.15    111.13 o 
   5   6   9      603.27      768.35     93.27 o 
   6   6   9     1151.11      962.08    122.47 o 
   7   6   9     1258.44     1211.54    125.97 o 
   8   6   9      541.06      551.19     65.36 o 
   9   6   9      231.86      213.47     83.44 o 
  10   6   9      183.16      268.22     96.38 o 
  11   6   9      426.96      641.69    118.23 o 
  12   6   9      535.68      728.98    132.43 o 
  13   6   9       78.69      250.86     80.60 o 
 -12   7   9      488.88      490.04    114.77 o 
 -11   7   9      745.05      742.81    123.44 o 
 -10   7   9     1007.88      979.85    128.64 o 
  -9   7   9       96.43      -23.30     69.66 o 
  -8   7   9       10.53       44.72     75.40 o 
  -7   7   9      505.01      577.81     93.32 o 
  -6   7   9      123.24      113.62     67.45 o 
  -5   7   9      570.17      543.75     62.07 o 
  -4   7   9      592.09      666.77    133.54 o 
  -3   7   9     2138.82     1917.08    118.89 o 
  -2   7   9     1920.77     1923.18    111.74 o 
  -1   7   9      537.76      524.16     80.53 o 
   0   7   9     1214.75     1232.48    114.48 o 
   1   7   9      619.01      593.25     82.51 o 
   2   7   9     2189.16     2129.76    170.09 o 
   3   7   9     2286.39     2346.20    183.11 o 
   4   7   9      472.24      477.41     80.98 o 
   5   7   9      385.35      168.54     71.99 o 
   6   7   9      119.46      117.06     69.99 o 
   7   7   9      386.93      264.13     82.49 o 
   8   7   9       17.13       41.81     53.13 o 
   9   7   9       77.52        1.64     55.33 o 
  10   7   9     1189.64     1230.33    141.65 o 
  11   7   9      725.54      860.38    135.78 o 
  12   7   9      497.57      641.19    133.94 o 
 -12   8   9       87.93      -16.84     88.88 o 
 -11   8   9      436.40      413.59    107.49 o 
 -10   8   9      403.15      293.28     88.97 o 
  -9   8   9      898.79      867.90    121.92 o 
  -8   8   9      702.30      669.47    111.26 o 
  -7   8   9      483.19      483.68     84.49 o 
  -6   8   9     1193.34     1365.36    131.18 o 
  -5   8   9     1312.21     1371.13     91.75 o 
  -4   8   9      452.12      444.04     59.32 o 
  -3   8   9     1363.47     1347.08     90.51 o 
  -2   8   9      314.22      273.82     62.95 o 
  -1   8   9     2216.18     2254.88    181.80 o 
   0   8   9      263.95      273.85     71.32 o 
   1   8   9     2777.46     2761.85    213.74 o 
   2   8   9      329.50      459.50     78.18 o 
   3   8   9     1678.52     1682.78    146.68 o 
   4   8   9      583.88      670.79     93.63 o 
   5   8   9     1314.48     1530.19    139.95 o 
   6   8   9      861.70      689.59    105.81 o 
   7   8   9      541.17      649.04    106.85 o 
   8   8   9      777.90      966.51    121.28 o 
   9   8   9     1146.01     1157.32    138.15 o 
  10   8   9      308.06      333.38    104.27 o 
  11   8   9      421.39      464.75    123.51 o 
  12   8   9      134.61      148.58    107.04 o 
 -11   9   9       41.33       30.85     83.78 o 
 -10   9   9       25.21       19.70     90.52 o 
  -9   9   9      298.01      182.19     94.18 o 
  -8   9   9      279.14      363.61     93.78 o 
  -7   9   9      337.66      322.07     86.36 o 
  -6   9   9      194.39      162.03     69.35 o 
  -5   9   9      533.36      559.62     64.89 o 
  -4   9   9      433.58      466.45     59.13 o 
  -3   9   9      817.39      838.80     75.61 o 
  -2   9   9      364.45      449.33     55.36 o 
  -1   9   9      694.69      747.18     96.87 o 
   0   9   9      103.14      167.31     71.38 o 
   1   9   9      794.80      933.46    108.19 o 
   2   9   9      395.16      365.80     81.46 o 
   3   9   9     1010.20      997.27    113.08 o 
   4   9   9      432.94      477.60     87.09 o 
   5   9   9      480.15      363.41     88.57 o 
   6   9   9      252.50      338.41     86.54 o 
   7   9   9      324.04      170.01     86.47 o 
   8   9   9      348.73      366.84     98.88 o 
   9   9   9      349.76      377.77    104.13 o 
  10   9   9       21.37      -39.55     94.62 o 
  11   9   9       33.05      -17.75    100.05 o 
 -11  10   9        3.07      -98.82     87.21 o 
 -10  10   9      123.42       42.49     96.30 o 
  -9  10   9      300.18      310.32    101.52 o 
  -8  10   9      620.56      491.49    108.08 o 
  -7  10   9      684.55      708.15    102.70 o 
  -6  10   9     1285.22     1216.03    133.41 o 
  -5  10   9      498.04      472.98     64.82 o 
  -4  10   9      202.55      182.17     51.86 o 
  -3  10   9      943.53     1011.64     81.98 o 
  -2  10   9     1120.25     1021.18     83.09 o 
  -1  10   9      511.15      549.04     85.28 o 
   0  10   9       61.59      147.30     72.46 o 
   1  10   9      577.79      691.98     95.85 o 
   2  10   9      859.07      812.79    106.57 o 
   3  10   9     1016.86     1019.66    119.90 o 
   4  10   9      188.88      249.89     82.01 o 
   5  10   9      777.18      694.71    105.89 o 
   6  10   9     1220.12     1233.73    129.16 o 
   7  10   9      702.32      718.18    106.25 o 
   8  10   9      472.56      408.03    104.00 o 
   9  10   9      188.28      388.20    106.45 o 
  10  10   9      121.15      116.35    109.60 o 
  11  10   9        9.56      -11.19    100.78 o 
 -10  11   9       92.96      -47.42     99.65 o 
  -9  11   9       87.60       12.47     95.28 o 
  -8  11   9       69.65      -13.14     84.31 o 
  -7  11   9      205.99      334.13     94.27 o 
  -6  11   9      237.42      223.70     59.49 o 
  -5  11   9      636.05      593.25    107.52 o 
  -4  11   9      740.68      773.11     77.50 o 
  -3  11   9      418.76      560.04    120.34 o 
  -2  11   9      517.09      659.83     71.54 o 
  -1  11   9      896.94     1007.78    118.61 o 
   0  11   9      982.18      986.84    125.59 o 
   1  11   9      688.21      824.11    112.20 o 
   2  11   9      401.25      464.99     86.16 o 
   3  11   9      502.30      476.17     88.46 o 
   4  11   9      632.87      590.32    104.86 o 
   5  11   9      867.50      687.54    114.47 o 
   6  11   9      271.43      304.76     91.06 o 
   7  11   9      143.49      -22.68     85.92 o 
   8  11   9       58.73       98.85     89.76 o 
   9  11   9      112.20      171.10    100.19 o 
  10  11   9       71.62       84.75    104.15 o 
  -9  12   9       53.51      -44.71     87.49 o 
  -8  12   9      124.61       55.56     90.02 o 
  -7  12   9      219.53      147.86     90.69 o 
  -6  12   9       20.39       -1.27     58.34 o 
  -5  12   9      198.18      286.12     65.48 o 
  -4  12   9      363.66      498.38     85.17 o 
  -3  12   9      193.76      125.03     63.89 o 
  -2  12   9      376.74      438.00     96.01 o 
  -1  12   9      771.86      654.92    106.19 o 
   0  12   9       95.03      181.85     84.25 o 
   1  12   9      797.10      786.70    107.76 o 
   2  12   9      439.45      352.63     92.40 o 
   3  12   9      161.39      158.40     83.94 o 
   4  12   9      389.77      397.09    100.98 o 
   5  12   9      136.59       18.22     86.07 o 
   6  12   9       28.24       -8.41     82.89 o 
   7  12   9      220.09      126.10     86.88 o 
   8  12   9      118.88      253.51    100.23 o 
   9  12   9       30.16       54.10     96.69 o 
  -8  13   9      142.38       75.27     88.42 o 
  -7  13   9      178.21       89.11     96.96 o 
  -6  13   9      390.35      368.90     73.70 o 
  -5  13   9      174.30      115.75     59.57 o 
  -4  13   9      290.60      331.44     68.10 o 
  -3  13   9      805.10      858.65    125.11 o 
  -2  13   9      767.01      869.30    157.93 o 
  -1  13   9      917.61     1076.34     94.45 o 
   0  13   9      392.44      623.22    105.64 o 
   1  13   9     1214.92     1452.68    146.28 o 
   2  13   9      733.05      689.35    113.74 o 
   3  13   9      898.84     1293.53    144.27 o 
   4  13   9      233.37      153.38     93.72 o 
   5  13   9      177.49      220.03    101.31 o 
   6  13   9      285.15      201.83    105.32 o 
   7  13   9      224.18      187.32     98.20 o 
   8  13   9      161.51       67.74     97.09 o 
  -7  14   9      244.50      186.98    104.96 o 
  -6  14   9      259.33      167.80     69.26 o 
  -5  14   9       20.47       48.94     62.75 o 
  -4  14   9      199.03      165.25    108.12 o 
  -3  14   9      189.31      108.24     66.49 o 
  -2  14   9      352.68      388.23     72.89 o 
  -1  14   9      125.17       68.74     62.63 o 
   0  14   9       44.34      -31.50     81.19 o 
   1  14   9      130.92       77.95     87.12 o 
   2  14   9      364.23      479.49    108.53 o 
   3  14   9      181.09      250.94    104.82 o 
   4  14   9      149.09      148.53     98.93 o 
   5  14   9       13.73       82.44    100.02 o 
   6  14   9      267.67      184.85    112.19 o 
   7  14   9      240.62      136.94    102.55 o 
  -5  15   9      137.98      117.73     68.04 o 
  -4  15   9      155.26      151.75     69.97 o 
  -3  15   9      306.17      333.96     73.52 o 
  -2  15   9      183.55      234.66     72.06 o 
  -1  15   9      391.85      496.75     80.82 o 
   0  15   9      214.99      200.54     95.77 o 
   1  15   9      299.80      230.71     98.80 o 
   2  15   9      187.19      322.18    108.11 o 
   3  15   9      202.49      157.09    102.32 o 
   4  15   9      193.06      190.12    106.43 o 
   5  15   9      180.90      142.57    106.89 o 
  -3  16   9      424.71      448.16     79.71 o 
  -2  16   9       72.23      140.81     73.45 o 
  -1  16   9      208.64      229.36     72.80 o 
   0  16   9      159.89      210.83     77.15 o 
   1  16   9      132.92      145.69    100.78 o 
   2  16   9       74.31      279.10    116.08 o 
   3  16   9      343.31      540.01    128.77 o 
   0 -16  10      223.06       91.08     96.60 o 
  -4 -15  10       43.92       -3.60     80.70 o 
  -3 -15  10       67.88      147.08     84.08 o 
  -2 -15  10      121.32      112.12     86.13 o 
  -1 -15  10      169.81      203.51     89.58 o 
   0 -15  10      280.02      254.11     67.70 o 
   1 -15  10      261.29      164.09     67.15 o 
   2 -15  10       92.03       80.47     66.36 o 
   3 -15  10       72.05      111.92     67.46 o 
   4 -15  10       58.95       83.23     68.75 o 
  -6 -14  10      249.96      270.30     70.91 o 
  -5 -14  10      293.73      359.55     70.98 o 
  -4 -14  10      250.69      272.05     88.08 o 
  -3 -14  10      219.57      148.17     84.42 o 
  -2 -14  10      330.67      298.63     90.39 o 
  -1 -14  10      250.15      276.32     87.89 o 
   0 -14  10      271.55      168.11     65.49 o 
   1 -14  10      235.55      347.43     96.87 o 
   2 -14  10      298.21      149.00     66.88 o 
   3 -14  10      225.97      290.84     71.14 o 
   4 -14  10      296.02      225.50     79.83 o 
   5 -14  10      226.90      157.18     70.08 o 
   6 -14  10      265.81      199.43     73.77 o 
  -8 -13  10      368.89      331.51     72.08 o 
  -7 -13  10      397.03      566.09     79.59 o 
  -6 -13  10      520.47      430.85    124.98 o 
  -5 -13  10      646.80      558.98     91.48 o 
  -4 -13  10      448.36      569.48     73.05 o 
  -3 -13  10      246.44      164.19     82.19 o 
  -2 -13  10      771.31      767.52    112.01 o 
  -1 -13  10      433.71      415.16     68.14 o 
   0 -13  10       76.24      132.07     58.49 o 
   1 -13  10      473.96      372.20     69.14 o 
   2 -13  10      587.09      555.02     75.10 o 
   3 -13  10      394.30      460.84     74.51 o 
   4 -13  10      564.15      547.60     84.35 o 
   5 -13  10      672.01      614.32     92.61 o 
   6 -13  10      616.56      581.55     83.79 o 
   7 -13  10      413.59      435.26     79.12 o 
   8 -13  10      338.29      351.23     73.96 o 
  -9 -12  10      405.88      548.09    102.20 o 
  -8 -12  10      322.76      491.08     70.92 o 
  -7 -12  10      105.17      131.07     61.42 o 
  -6 -12  10       56.04       79.34     57.30 o 
  -5 -12  10      116.24      131.19     57.50 o 
  -4 -12  10      287.29      315.34     62.78 o 
  -3 -12  10      211.41      187.37     76.15 o 
  -2 -12  10       36.55      -11.38     70.85 o 
  -1 -12  10      127.91      114.99     76.84 o 
   0 -12  10      379.32      320.96    111.65 o 
   1 -12  10      154.36      249.12     60.77 o 
   2 -12  10       57.32       52.42     61.81 o 
   3 -12  10      132.13       85.10     59.14 o 
   4 -12  10      366.42      369.27     78.86 o 
   5 -12  10      168.96      148.04     81.60 o 
   6 -12  10       71.72      -19.25     62.23 o 
   7 -12  10       50.27      -20.02     66.62 o 
   8 -12  10      369.98      341.82     78.66 o 
   9 -12  10      278.84      125.63    112.67 o 
 -10 -11  10      398.76      476.73     77.57 o 
  -9 -11  10      394.10      384.99     72.19 o 
  -8 -11  10      378.54      255.20     66.65 o 
  -7 -11  10      150.04      157.34     56.09 o 
  -6 -11  10      332.69      418.21     62.18 o 
  -5 -11  10     1304.09     1205.54    106.11 o 
  -4 -11  10      441.18      353.70     62.56 o 
  -3 -11  10      503.03      595.35    159.38 o 
  -2 -11  10      253.48      338.32     72.39 o 
  -1 -11  10      107.25      103.07     51.54 o 
   0 -11  10      274.77      273.35     57.20 o 
   1 -11  10      104.45       53.48     54.77 o 
   2 -11  10      342.00      493.54     73.86 o 
   3 -11  10      377.71      342.65     77.29 o 
   4 -11  10      594.39      590.12     96.76 o 
   5 -11  10      966.37      717.53     81.93 o 
   6 -11  10      379.86      406.16     71.26 o 
   7 -11  10      276.88      461.52    128.66 o 
   8 -11  10      410.54      457.15     81.69 o 
   9 -11  10      448.79      469.91    118.58 o 
  10 -11  10      393.78      250.22    108.93 o 
 -10 -10  10      232.63      249.84     72.93 o 
  -9 -10  10      197.03      188.67     76.88 o 
  -8 -10  10      109.89       77.70     56.14 o 
  -7 -10  10      170.77      299.11     62.64 o 
  -6 -10  10      751.84      834.01    107.72 o 
  -5 -10  10       59.76       46.36     49.03 o 
  -4 -10  10      301.30      337.16     58.98 o 
  -3 -10  10      923.99     1016.46     79.52 o 
  -2 -10  10      470.62      394.92     54.52 o 
  -1 -10  10     1325.77     1272.35     91.85 o 
   0 -10  10     1743.46     1620.05    103.52 o 
   1 -10  10     1137.65     1104.20     86.71 o 
   2 -10  10      705.46      720.17     72.18 o 
   3 -10  10      757.55      765.81    124.51 o 
   4 -10  10      235.39      187.90     63.23 o 
   5 -10  10       65.91      107.99     56.18 o 
   6 -10  10      573.57      588.22     73.64 o 
   7 -10  10      137.84      124.96     64.49 o 
   8 -10  10      146.48      287.92     69.89 o 
   9 -10  10      251.64      179.75     98.48 o 
  10 -10  10      296.24      261.13    107.60 o 
 -11  -9  10      137.92      198.26     69.28 o 
 -10  -9  10      109.85       98.28     86.40 o 
  -9  -9  10       76.34      118.59     62.27 o 
  -8  -9  10      162.58      118.93     57.27 o 
  -7  -9  10      461.44      458.51    102.25 o 
  -6  -9  10      536.30      648.80     68.06 o 
  -5  -9  10      469.92      510.87     80.45 o 
  -4  -9  10      985.84     1051.94     78.84 o 
  -3  -9  10      112.36       88.42     36.79 o 
  -2  -9  10      499.46      566.97     50.43 o 
  -1  -9  10      299.48      338.97     65.67 o 
   0  -9  10      548.36      654.39     65.53 o 
   1  -9  10      397.69      577.38     66.86 o 
   2  -9  10      532.13      535.98     65.70 o 
   3  -9  10      127.52       83.02     49.72 o 
   4  -9  10      855.52      795.85     78.02 o 
   5  -9  10      327.09      312.35     79.81 o 
   6  -9  10      588.09      608.94     72.86 o 
   7  -9  10      505.70      569.17    118.74 o 
   8  -9  10      133.11      116.90     65.42 o 
   9  -9  10      114.52      233.87    105.57 o 
  10  -9  10      124.36      322.08    102.47 o 
  11  -9  10      163.72      236.83    113.76 o 
 -12  -8  10      121.41       92.60     85.71 o 
 -11  -8  10      146.12       39.45     62.87 o 
 -10  -8  10       64.38       64.74     58.17 o 
  -9  -8  10      409.35      412.19     65.34 o 
  -8  -8  10      459.24      515.16     67.08 o 
  -7  -8  10      127.74      185.92     53.93 o 
  -6  -8  10      721.61      803.58    106.84 o 
  -5  -8  10     1438.91     1422.66     90.70 o 
  -4  -8  10      706.19      676.82     62.93 o 
  -3  -8  10      436.13      416.70     42.69 o 
  -2  -8  10      731.90      881.90     53.91 o 
  -1  -8  10     2799.11     2660.17    145.42 o 
   0  -8  10     3140.55     3143.45    163.28 o 
   1  -8  10     2076.23     2161.81    169.19 o 
   2  -8  10      506.99      367.51     55.89 o 
   3  -8  10      313.35      326.05     55.20 o 
   4  -8  10      790.26      832.93     75.62 o 
   5  -8  10     1163.85     1250.37     88.92 o 
   6  -8  10      738.83      687.88     74.57 o 
   7  -8  10      120.74      179.05     61.71 o 
   8  -8  10      428.49      472.05     73.46 o 
   9  -8  10      328.87      227.84    102.94 o 
  10  -8  10      118.66      177.34     99.86 o 
  11  -8  10      206.89      253.28    110.13 o 
  12  -8  10      167.12      211.39    112.62 o 
 -12  -7  10        3.26      -13.85     64.03 o 
 -11  -7  10      310.43      374.82    114.06 o 
 -10  -7  10       90.03      138.61     57.44 o 
  -9  -7  10       48.85       25.20     53.09 o 
  -8  -7  10      177.43      204.62     55.18 o 
  -7  -7  10     1039.04      956.70     75.65 o 
  -6  -7  10     1851.63     1650.26    104.59 o 
  -5  -7  10      135.91       90.90     58.71 o 
  -4  -7  10     1099.34     1063.88    151.10 o 
  -3  -7  10     2143.60     2237.36     95.93 o 
  -2  -7  10     2627.35     2569.45    110.02 o 
  -1  -7  10     1744.28     1745.59    100.44 o 
   0  -7  10       23.65       -8.65     40.83 o 
   1  -7  10     1514.04     1475.77    101.10 o 
   2  -7  10     2036.53     2096.99    162.57 o 
   3  -7  10     1614.72     1528.12     99.59 o 
   4  -7  10     1804.29     1747.29    104.62 o 
   5  -7  10      138.16      112.92     58.44 o 
   6  -7  10     1975.92     2097.55    128.85 o 
   7  -7  10      723.36      765.42     93.88 o 
   8  -7  10      137.85      130.96     57.61 o 
   9  -7  10       18.88        9.84     92.15 o 
  10  -7  10       46.43       36.05     95.73 o 
  11  -7  10      203.85      294.77    109.29 o 
  12  -7  10        7.02       31.53     99.06 o 
 -12  -6  10       90.18      143.16    138.69 o 
 -11  -6  10      604.14      497.14     82.56 o 
 -10  -6  10      240.58      216.30     60.11 o 
  -9  -6  10      399.50      437.06     63.45 o 
  -8  -6  10      499.38      535.79     65.21 o 
  -7  -6  10      574.90      554.55     62.48 o 
  -6  -6  10      368.62      376.76     50.89 o 
  -5  -6  10      435.60      348.87     48.90 o 
  -4  -6  10     2155.13     2150.51     94.28 o 
  -3  -6  10     3105.70     3358.00    134.58 o 
  -2  -6  10     4456.15     4721.43    219.28 o 
  -1  -6  10     1126.65     1197.66    157.95 o 
   0  -6  10      112.96      152.61     44.21 o 
   1  -6  10      958.81     1017.52     79.29 o 
   2  -6  10     5294.10     5436.37    258.37 o 
   3  -6  10     2365.95     2400.43    178.76 o 
   4  -6  10     1584.72     1579.50     99.35 o 
   5  -6  10      726.87      777.55     69.97 o 
   6  -6  10      367.30      482.47    120.37 o 
   7  -6  10      774.88      798.11     76.67 o 
   8  -6  10      502.39      520.64     50.88 o 
   9  -6  10      265.22      189.99     74.58 o 
  10  -6  10      190.30      219.40     99.05 o 
  11  -6  10      692.35      715.61    126.39 o 
  12  -6  10      142.62      186.73    102.98 o 
 -13  -5  10      263.24      250.92    141.29 o 
 -12  -5  10       62.12      111.86     66.63 o 
 -11  -5  10      362.50      344.44     65.61 o 
 -10  -5  10     1161.29     1163.19     92.29 o 
  -9  -5  10     2104.16     1982.10    123.95 o 
  -8  -5  10      280.69      250.35     94.82 o 
  -7  -5  10      511.09      522.15     57.01 o 
  -6  -5  10     2664.17     2651.11    139.26 o 
  -5  -5  10     1650.51     1593.48     75.02 o 
  -4  -5  10     4788.53     4732.90    179.65 o 
  -3  -5  10     2426.23     2375.04    135.28 o 
  -2  -5  10      701.53      569.18     73.20 o 
  -1  -5  10      915.68      978.28     75.17 o 
   0  -5  10     1017.45     1044.79     71.17 o 
   1  -5  10     1252.04     1252.53     76.94 o 
   2  -5  10      994.11      976.67     72.84 o 
   3  -5  10     3319.44     3499.67    134.95 o 
   4  -5  10     4713.16     4684.13    184.43 o 
   5  -5  10     1532.91     1510.52     75.17 o 
   6  -5  10     2820.97     2775.32    119.72 o 
   7  -5  10      321.02      331.32     44.90 o 
   8  -5  10      534.98      582.50     87.31 o 
   9  -5  10     2578.77     2540.10    222.82 o 
  10  -5  10      944.50     1052.29    265.68 o 
  11  -5  10      383.75      320.11     71.04 o 
  12  -5  10       57.70      -27.79     64.81 o 
  13  -5  10      184.77      150.57     82.84 o 
 -13  -4  10      138.82       66.76     70.18 o
[truncated: 238,452 more chars]
